# Supplementary material for: 2,7-Bis(prop-2-yn-1-yl­oxy)naphthalene
Source: Acta Crystallogr Sect E Struct Rep Online. 2010 Jun 9;66(Pt 7):o1610. doi: 10.1107/S1600536810020982 (PMC3006840; doi:10.1107/S1600536810020982)
Supplement: Supplementary file 1 [file e-66-o1610-sup1.cif]

##############################################################################
###                                                                        ###
###        Electronic paper (Acta Crystallographica Section E)             ###
###                                                                        ###
##############################################################################
#                                                                            #
# This CIF contains the data in a paper accepted for publication in Acta     #
# Crystallographica Section E. It conforms to the requirements of Notes      #
# for Authors for Section E, and has been peer reviewed under the auspices   #
# of the IUCr Commission on Journals.                                        #
#                                                                            #
# Full details of the Crystallographic Information File format               #
# are given in the paper "The Crystallographic Information File (CIF):       #
# a New Standard Archive File for Crystallography" by S. R. Hall, F. H.      #
# Allen and I. D. Brown [Acta Cryst. (1991), A47, 655-685].                  #
#                                                                            #
# The current version of the core CIF dictionary is obtainable from          #
# ftp://ftp.iucr.org/pub/cif_core.dic. The current version number is 2.4.    #
#                                                                            #
# Software is freely available for graphical display of the structure(s) in  #
# this CIF.  For information consult the CIF home page http://www.iucr.org/  #
# cif/home.html                                                              #
#                                                                            #
# This file may be used for bona fide research purposes within the           #
# scientific community so long as proper attribution is given to the journal # 
# article from which it was obtained.                                        #
#                                                                            #
##############################################################################
                                             
data_I
_audit_creation_method     SHELXL-97
_chemical_name_systematic
;
2,7-Bis(prop-2-yn-1-yloxy)naphthalene
;
_chemical_name_common     ?
_chemical_formula_moiety     'C16 H12 O2'
_chemical_formula_sum     'C16 H12 O2'
_chemical_formula_iupac     'C16 H12 O2'
_chemical_formula_weight     236.26
_chemical_melting_point     ?
_symmetry_cell_setting     orthorhombic
_symmetry_space_group_name_H-M     'P b c a'
_symmetry_space_group_name_Hall     '-P 2ac 2ab'
loop_
    _symmetry_equiv_pos_as_xyz
    'x, y, z'
    '-x+1/2, -y, z+1/2'
    '-x, y+1/2, -z+1/2'
    'x+1/2, -y+1/2, -z'
    '-x, -y, -z'
    'x-1/2, y, -z-1/2'
    'x, -y-1/2, z-1/2'
    '-x-1/2, y-1/2, z'
_cell_length_a     11.3742(12)
_cell_length_b     8.1364(9)
_cell_length_c     26.880(3)
_cell_angle_alpha     90.00
_cell_angle_beta     90.00
_cell_angle_gamma     90.00
_cell_volume     2487.6(5)
_cell_formula_units_Z     8
_cell_measurement_reflns_used     1273
_cell_measurement_theta_min     3.03
_cell_measurement_theta_max     22.17
_cell_measurement_temperature     298(2)
_exptl_crystal_description     plate
_exptl_crystal_colour     colorless
_exptl_crystal_size_max     0.16
_exptl_crystal_size_mid     0.12
_exptl_crystal_size_min     0.04
_exptl_crystal_density_diffrn     1.262
_exptl_crystal_density_meas     ?
_exptl_crystal_density_method     'not measured'
_exptl_crystal_F_000     992
_exptl_absorpt_coefficient_mu     0.082
_exptl_absorpt_correction_type     none
_exptl_absorpt_process_details     ?
_exptl_absorpt_correction_T_min     ?
_exptl_absorpt_correction_T_max     ?
_exptl_special_details
;
;
_diffrn_ambient_temperature     298(2)
_diffrn_radiation_type     MoK\a
_diffrn_radiation_wavelength     0.71073
_diffrn_radiation_source     'fine-focus sealed tube'
_diffrn_radiation_monochromator     graphite
_diffrn_measurement_device_type     'Bruker SMART 1000'
_diffrn_measurement_method     '\f and \w scans'
_diffrn_detector_area_resol_mean     ?
_diffrn_reflns_number     8492
_diffrn_reflns_av_R_equivalents     0.0699
_diffrn_reflns_av_sigmaI/netI     0.0581
_diffrn_reflns_theta_min     2.35
_diffrn_reflns_theta_max     27.50
_diffrn_reflns_theta_full     27.50
_diffrn_measured_fraction_theta_max     0.981
_diffrn_measured_fraction_theta_full     0.981
_diffrn_reflns_limit_h_min     -14
_diffrn_reflns_limit_h_max     12
_diffrn_reflns_limit_k_min     -9
_diffrn_reflns_limit_k_max     10
_diffrn_reflns_limit_l_min     -11
_diffrn_reflns_limit_l_max     34
_diffrn_standards_number     ?
_diffrn_standards_interval_count     ?
_diffrn_standards_interval_time     ?
_diffrn_standards_decay_%     ?
_refine_special_details
;
Refinement of <i>F</i>^2^ against ALL reflections. The weighted <i>R</i>-factor
wR and goodness of fit <i>S</i> are based on <i>F</i>^2^, conventional
<i>R</i>-factors <i>R</i> are based on <i>F</i>, with <i>F</i> set to zero for
negative <i>F</i>^2^. The threshold expression of <i>F</i>^2^ >
\s(<i>F</i>^2^) is used only for calculating <i>R</i>-factors(gt) etc. and is
not relevant to the choice of reflections for refinement. <i>R</i>-factors
based on <i>F</i>^2^ are statistically about twice as large as those based on
<i>F</i>, and <i>R</i>- factors based on ALL data will be even larger.
;
_reflns_number_total     2812
_reflns_number_gt     1807
_reflns_threshold_expression     I>2sigma(I)
_refine_ls_structure_factor_coef     Fsqd
_refine_ls_matrix_type     full
_refine_ls_R_factor_all     0.1017
_refine_ls_R_factor_gt     0.0627
_refine_ls_wR_factor_gt     0.1283
_refine_ls_wR_factor_ref     0.1458
_refine_ls_goodness_of_fit_ref     1.020
_refine_ls_restrained_S_all     1.020
_refine_ls_number_reflns     2812
_refine_ls_number_parameters     163
_refine_ls_number_restraints     0
_refine_ls_hydrogen_treatment     constr
_refine_ls_weighting_scheme     calc
_refine_ls_weighting_details
                 'calc w=1/[\s^2^(Fo^2^)+(0.0571P)^2^] where P=(Fo^2^+2Fc^2^)/3'
_atom_sites_solution_hydrogens     geom
_atom_sites_solution_primary     direct
_atom_sites_solution_secondary     difmap
_refine_ls_shift/su_max     0.001
_refine_ls_shift/su_mean     0.000
_refine_diff_density_max     0.168
_refine_diff_density_min     -0.226
_refine_ls_extinction_method     none
_refine_ls_extinction_coef     ?
loop_
    _atom_type_symbol
    _atom_type_description
    _atom_type_scat_dispersion_real
    _atom_type_scat_dispersion_imag
    _atom_type_scat_source
    'C' 'C' 0.0033 0.0016
                         'International Tables Vol C Tables 4.2.6.8 and 6.1.1.4'
    'H' 'H' 0.0000 0.0000
                         'International Tables Vol C Tables 4.2.6.8 and 6.1.1.4'
    'O' 'O' 0.0106 0.0060
                         'International Tables Vol C Tables 4.2.6.8 and 6.1.1.4'
_computing_data_collection     'SMART (Bruker, 1999)'
_computing_cell_refinement     'SAINT (Bruker, 1999)'
_computing_data_reduction     'SAINT (Bruker, 1999)'
_computing_structure_solution     'SHELXS97 (Sheldrick, 2008)'
_computing_structure_refinement     'SHELXL97 (Sheldrick, 2008)'
_computing_molecular_graphics     'SHELXTL (Sheldrick, 2008)'
_computing_publication_material     'SHELXTL (Sheldrick, 2008)'
loop_
    _atom_site_type_symbol
    _atom_site_label
    _atom_site_fract_x
    _atom_site_fract_y
    _atom_site_fract_z
    _atom_site_U_iso_or_equiv
    _atom_site_adp_type
    _atom_site_calc_flag
    _atom_site_refinement_flags
    _atom_site_occupancy
    _atom_site_disorder_assembly
    _atom_site_disorder_group
    C C1 0.88182(18) 0.2124(2) 0.28194(7) 0.0385(5) Uani d . 1 . .
    C C2 0.78099(18) 0.1252(3) 0.26709(8) 0.0441(5) Uani d . 1 . .
    H H2 0.7296 0.0839 0.2909 0.053 Uiso calc R 1 . .
    C C3 0.75854(19) 0.1013(3) 0.21809(8) 0.0462(6) Uani d . 1 . .
    H H3 0.6915 0.0437 0.2087 0.055 Uiso calc R 1 . .
    C C4 0.83522(18) 0.1623(2) 0.18105(7) 0.0373(5) Uani d . 1 . .
    C C5 0.8135(2) 0.1425(3) 0.12958(8) 0.0479(6) Uani d . 1 . .
    H H5 0.7458 0.0881 0.1192 0.057 Uiso calc R 1 . .
    C C6 0.8896(2) 0.2014(3) 0.09503(8) 0.0486(6) Uani d . 1 . .
    H H6 0.8733 0.1879 0.0614 0.058 Uiso calc R 1 . .
    C C7 0.99257(19) 0.2824(2) 0.10979(7) 0.0410(5) Uani d . 1 . .
    C C8 1.01698(18) 0.3049(2) 0.15926(7) 0.0386(5) Uani d . 1 . .
    H H8 1.0857 0.3584 0.1688 0.046 Uiso calc R 1 . .
    C C9 0.93755(18) 0.2466(2) 0.19607(7) 0.0349(5) Uani d . 1 . .
    C C10 0.95915(17) 0.2723(2) 0.24742(7) 0.0356(5) Uani d . 1 . .
    H H10 1.0256 0.3296 0.2576 0.043 Uiso calc R 1 . .
    C C11 0.9945(2) 0.3094(3) 0.35131(8) 0.0511(6) Uani d . 1 . .
    H H11A 0.9876 0.4270 0.3460 0.061 Uiso calc R 1 . .
    H H11B 1.0642 0.2707 0.3342 0.061 Uiso calc R 1 . .
    C C12 1.0032(2) 0.2742(3) 0.40422(8) 0.0538(6) Uani d . 1 . .
    C C13 1.0111(2) 0.2413(3) 0.44607(10) 0.0777(9) Uani d . 1 . .
    H H13 1.0173 0.2149 0.4796 0.093 Uiso calc R 1 . .
    C C14 1.1715(2) 0.4069(3) 0.08303(7) 0.0486(6) Uani d . 1 . .
    H H14A 1.2248 0.3255 0.0967 0.058 Uiso calc R 1 . .
    H H14B 1.1602 0.4926 0.1077 0.058 Uiso calc R 1 . .
    C C15 1.2208(2) 0.4766(3) 0.03774(8) 0.0512(6) Uani d . 1 . .
    C C16 1.2596(2) 0.5391(3) 0.00261(10) 0.0727(8) Uani d . 1 . .
    H H16 1.2907 0.5892 -0.0256 0.087 Uiso calc R 1 . .
    O O1 0.89297(13) 0.22760(17) 0.33268(5) 0.0490(4) Uani d . 1 . .
    O O2 1.06171(14) 0.33243(19) 0.07121(5) 0.0513(4) Uani d . 1 . .
loop_
    _atom_site_aniso_label
    _atom_site_aniso_U_11
    _atom_site_aniso_U_22
    _atom_site_aniso_U_33
    _atom_site_aniso_U_12
    _atom_site_aniso_U_13
    _atom_site_aniso_U_23
    C1 0.0421(13) 0.0378(11) 0.0356(11) 0.0007(10) -0.0013(9) 0.0027(9)
    C2 0.0396(13) 0.0481(13) 0.0448(13) -0.0091(10) 0.0048(10) 0.0058(10)
    C3 0.0381(13) 0.0467(13) 0.0540(14) -0.0078(10) -0.0041(10) -0.0019(11)
    C4 0.0371(13) 0.0350(11) 0.0398(11) 0.0014(9) -0.0048(9) -0.0021(9)
    C5 0.0450(14) 0.0507(13) 0.0479(13) -0.0044(11) -0.0123(11) -0.0066(11)
    C6 0.0592(16) 0.0554(14) 0.0312(11) 0.0003(12) -0.0104(10) -0.0058(10)
    C7 0.0487(14) 0.0408(12) 0.0335(11) 0.0012(10) -0.0006(10) -0.0022(9)
    C8 0.0406(13) 0.0422(12) 0.0329(11) -0.0031(10) -0.0035(9) -0.0013(9)
    C9 0.0390(12) 0.0324(10) 0.0331(10) 0.0024(9) -0.0026(9) -0.0015(8)
    C10 0.0357(12) 0.0377(11) 0.0333(10) -0.0018(9) -0.0032(8) 0.0012(8)
    C11 0.0502(15) 0.0653(15) 0.0377(12) -0.0113(12) 0.0010(10) 0.0041(10)
    C12 0.0550(16) 0.0705(16) 0.0358(12) -0.0158(13) 0.0011(11) -0.0001(11)
    C13 0.078(2) 0.119(2) 0.0368(14) -0.0317(17) -0.0031(13) 0.0089(14)
    C14 0.0537(15) 0.0559(14) 0.0361(11) -0.0011(12) 0.0023(10) -0.0015(10)
    C15 0.0618(16) 0.0499(14) 0.0420(13) 0.0013(12) 0.0130(11) -0.0047(11)
    C16 0.092(2) 0.0675(17) 0.0582(17) -0.0010(15) 0.0295(15) 0.0021(14)
    O1 0.0529(10) 0.0647(10) 0.0295(8) -0.0162(8) 0.0016(7) 0.0032(7)
    O2 0.0597(10) 0.0663(10) 0.0278(8) -0.0085(9) 0.0018(7) -0.0025(7)
_geom_special_details
;
All esds (except the esd in the dihedral angle between two l.s. planes) are
estimated using the full covariance matrix. The cell esds are taken into
account individually in the estimation of esds in distances, angles and
torsion angles; correlations between esds in cell parameters are only used
when they are defined by crystal symmetry. An approximate (isotropic)
treatment of cell esds is used for estimating esds involving l.s. planes.
;
loop_
    _geom_bond_atom_site_label_1
    _geom_bond_atom_site_label_2
    _geom_bond_site_symmetry_2
    _geom_bond_distance
    _geom_bond_publ_flag
    C1 C10 . 1.368(3) ?
    C1 O1 . 1.375(2) ?
    C1 C2 . 1.406(3) ?
    C2 C3 . 1.356(3) ?
    C2 H2 . 0.9300 ?
    C3 C4 . 1.414(3) ?
    C3 H3 . 0.9300 ?
    C4 C9 . 1.410(3) ?
    C4 C5 . 1.415(3) ?
    C5 C6 . 1.357(3) ?
    C5 H5 . 0.9300 ?
    C6 C7 . 1.401(3) ?
    C6 H6 . 0.9300 ?
    C7 O2 . 1.364(2) ?
    C7 C8 . 1.371(3) ?
    C8 C9 . 1.421(3) ?
    C8 H8 . 0.9300 ?
    C9 C10 . 1.417(3) ?
    C10 H10 . 0.9300 ?
    C11 O1 . 1.424(2) ?
    C11 C12 . 1.454(3) ?
    C11 H11A . 0.9700 ?
    C11 H11B . 0.9700 ?
    C12 C13 . 1.160(3) ?
    C13 H13 . 0.9300 ?
    C14 O2 . 1.424(3) ?
    C14 C15 . 1.455(3) ?
    C14 H14A . 0.9700 ?
    C14 H14B . 0.9700 ?
    C15 C16 . 1.160(3) ?
    C16 H16 . 0.9300 ?
loop_
    _geom_angle_atom_site_label_1
    _geom_angle_atom_site_label_2
    _geom_angle_atom_site_label_3
    _geom_angle_site_symmetry_1
    _geom_angle_site_symmetry_3
    _geom_angle
    _geom_angle_publ_flag
    C10 C1 O1 . . 125.53(18) ?
    C10 C1 C2 . . 120.75(19) ?
    O1 C1 C2 . . 113.71(17) ?
    C3 C2 C1 . . 120.12(19) ?
    C3 C2 H2 . . 119.9 ?
    C1 C2 H2 . . 119.9 ?
    C2 C3 C4 . . 121.2(2) ?
    C2 C3 H3 . . 119.4 ?
    C4 C3 H3 . . 119.4 ?
    C9 C4 C3 . . 118.59(18) ?
    C9 C4 C5 . . 118.69(18) ?
    C3 C4 C5 . . 122.72(19) ?
    C6 C5 C4 . . 121.1(2) ?
    C6 C5 H5 . . 119.4 ?
    C4 C5 H5 . . 119.4 ?
    C5 C6 C7 . . 120.38(19) ?
    C5 C6 H6 . . 119.8 ?
    C7 C6 H6 . . 119.8 ?
    O2 C7 C8 . . 125.5(2) ?
    O2 C7 C6 . . 114.03(18) ?
    C8 C7 C6 . . 120.45(19) ?
    C7 C8 C9 . . 120.13(19) ?
    C7 C8 H8 . . 119.9 ?
    C9 C8 H8 . . 119.9 ?
    C4 C9 C10 . . 119.59(18) ?
    C4 C9 C8 . . 119.19(17) ?
    C10 C9 C8 . . 121.22(19) ?
    C1 C10 C9 . . 119.76(19) ?
    C1 C10 H10 . . 120.1 ?
    C9 C10 H10 . . 120.1 ?
    O1 C11 C12 . . 107.91(17) ?
    O1 C11 H11A . . 110.1 ?
    C12 C11 H11A . . 110.1 ?
    O1 C11 H11B . . 110.1 ?
    C12 C11 H11B . . 110.1 ?
    H11A C11 H11B . . 108.4 ?
    C13 C12 C11 . . 177.9(3) ?
    C12 C13 H13 . . 180.0 ?
    O2 C14 C15 . . 108.50(17) ?
    O2 C14 H14A . . 110.0 ?
    C15 C14 H14A . . 110.0 ?
    O2 C14 H14B . . 110.0 ?
    C15 C14 H14B . . 110.0 ?
    H14A C14 H14B . . 108.4 ?
    C16 C15 C14 . . 176.9(3) ?
    C15 C16 H16 . . 180.0 ?
    C1 O1 C11 . . 117.76(15) ?
    C7 O2 C14 . . 117.59(15) ?
loop_
    _geom_torsion_atom_site_label_1
    _geom_torsion_atom_site_label_2
    _geom_torsion_atom_site_label_3
    _geom_torsion_atom_site_label_4
    _geom_torsion_site_symmetry_1
    _geom_torsion_site_symmetry_2
    _geom_torsion_site_symmetry_3
    _geom_torsion_site_symmetry_4
    _geom_torsion
    _geom_torsion_publ_flag
    C10 C1 C2 C3 . . . . -0.8(3) ?
    O1 C1 C2 C3 . . . . 179.76(19) ?
    C1 C2 C3 C4 . . . . 0.2(3) ?
    C2 C3 C4 C9 . . . . 1.2(3) ?
    C2 C3 C4 C5 . . . . -178.8(2) ?
    C9 C4 C5 C6 . . . . 0.7(3) ?
    C3 C4 C5 C6 . . . . -179.4(2) ?
    C4 C5 C6 C7 . . . . 0.6(3) ?
    C5 C6 C7 O2 . . . . 178.94(19) ?
    C5 C6 C7 C8 . . . . -0.8(3) ?
    O2 C7 C8 C9 . . . . -179.92(18) ?
    C6 C7 C8 C9 . . . . -0.2(3) ?
    C3 C4 C9 C10 . . . . -1.9(3) ?
    C5 C4 C9 C10 . . . . 178.05(18) ?
    C3 C4 C9 C8 . . . . 178.38(18) ?
    C5 C4 C9 C8 . . . . -1.7(3) ?
    C7 C8 C9 C4 . . . . 1.5(3) ?
    C7 C8 C9 C10 . . . . -178.24(18) ?
    O1 C1 C10 C9 . . . . 179.43(17) ?
    C2 C1 C10 C9 . . . . 0.1(3) ?
    C4 C9 C10 C1 . . . . 1.3(3) ?
    C8 C9 C10 C1 . . . . -179.01(18) ?
    C10 C1 O1 C11 . . . . -1.4(3) ?
    C2 C1 O1 C11 . . . . 178.01(17) ?
    C12 C11 O1 C1 . . . . -165.49(18) ?
    C8 C7 O2 C14 . . . . 3.4(3) ?
    C6 C7 O2 C14 . . . . -176.27(18) ?
    C15 C14 O2 C7 . . . . -170.02(17) ?
loop_
    _geom_hbond_atom_site_label_D
    _geom_hbond_atom_site_label_H
    _geom_hbond_atom_site_label_A
    _geom_hbond_site_symmetry_A
    _geom_hbond_distance_DH
    _geom_hbond_distance_HA
    _geom_hbond_distance_DA
    _geom_hbond_angle_DHA
    C13 H13 O2 7_566 0.93 2.54 3.465(3) 172
    C14 H14B O1 3_755 0.97 2.57 3.533(3) 173
    C11 H11A Cg2 3_755 0.97 2.67 3.526(3) 148
data_global
_journal_date_recd_electronic     2010-05-09
_journal_date_accepted     2010-06-02
_journal_name_full     'Acta Crystallographica, Section E'
_journal_year     2010
_journal_volume     66
_journal_issue      7
_journal_page_first     o1610
_journal_page_last     o1610
_journal_paper_category     QO
_journal_coeditor_code     OM2339
_publ_contact_author_name     'Weijian Xue'
_publ_contact_author_address
;
Key Laboratory of Pesticide and Chemical Biology of Ministry of Education,
College of Chemistry, Central China Normal University, Wuhan 430079, People's
Republic of China
Central China Normal University
Wuhan 430079
;
_publ_contact_author_email     'hehexueweijian@163.com'
_publ_contact_author_fax     '86 27 67867773'
_publ_contact_author_phone     '86 27 67867773'
_publ_section_title
;
2,7-Bis(prop-2-yn-1-yloxy)naphthalene
;
loop_
    _publ_author_name
    _publ_author_address
    'Xue, Wei-jian'
;
Key Laboratory of Pesticides and Chemical Biology of the Ministry of Education
College of Chemistry
Central China Normal University
Wuhan 430079
People's Republic of China
;
    'Lu, Hui'
;
Key Laboratory of Pesticides and Chemical Biology of the Ministry of Education
College of Chemistry
Central China Normal University
Wuhan 430079
People's Republic of China
;
    'Pang, Tao'
;
Key Laboratory of Pesticides and Chemical Biology of the Ministry of Education
College of Chemistry
Central China Normal University
Wuhan 430079
People's Republic of China
;
