# Supplementary material for: 2,7-Bis(prop-2-yn-1-yl­oxy)naphthalene
Source: Acta Crystallogr Sect E Struct Rep Online. 2010 Jun 9;66(Pt 7):o1610. doi: 10.1107/S1600536810020982 (PMC3006840; doi:10.1107/S1600536810020982)
Supplement: Supplementary file 2 [file e-66-o1610-Isup2.hkl]

# 
# h,k,l, Fc-squared, Fo-squared, sigma(Fo-squared) and status flag 
# 
data_I
_shelx_title ' t in Pbca' 
_shelx_refln_list_code          4 
_shelx_F_calc_maximum      296.43 
_exptl_crystal_F_000       992.00 
_reflns_d_resolution_high  0.7696 
 
loop_ 
 _symmetry_equiv_pos_as_xyz 
 'x, y, z' 
 '-x+1/2, -y, z+1/2' 
 '-x, y+1/2, -z+1/2' 
 'x+1/2, -y+1/2, -z' 
 '-x, -y, -z' 
 'x-1/2, y, -z-1/2' 
 'x, -y-1/2, z-1/2' 
 '-x-1/2, y-1/2, z' 
 
_cell_length_a    11.3742 
_cell_length_b     8.1364 
_cell_length_c    26.8798 
_cell_angle_alpha  90.000 
_cell_angle_beta   90.000 
_cell_angle_gamma  90.000 
 
_shelx_F_squared_multiplier     1.000 
 
loop_ 
 _refln_index_h 
 _refln_index_k 
 _refln_index_l 
 _refln_F_squared_calc 
 _refln_F_squared_meas 
 _refln_F_squared_sigma 
 _refln_observed_status 
   2   0   0     9728.08     9517.14     87.85 o 
   4   0   0    19210.66    18167.45    163.04 o 
   6   0   0      371.99      319.43     26.21 o 
   8   0   0     1338.06     1305.84     62.08 o 
  10   0   0      270.25      275.72     32.85 o 
   2   1   0    25789.86    24576.39    610.85 o 
   4   1   0       68.94       83.70      8.97 o 
   6   1   0     1398.78     1341.00     37.12 o 
   8   1   0      442.45      446.65     25.24 o 
  10   1   0      152.63      158.12     32.68 o 
  12   1   0       18.18       46.56     19.74 o 
   0   2   0    87868.86    72461.83    657.92 o 
   2   2   0    84367.64    76835.50    871.78 o 
   4   2   0       36.43       40.14      5.08 o 
   6   2   0     1217.53     1143.05     58.71 o 
   8   2   0      669.90      696.80     52.16 o 
  10   2   0      462.33      455.83     46.64 o 
  12   2   0        1.09       12.33     15.09 o 
   2   3   0     9666.37     9703.25    215.46 o 
   4   3   0     1254.05     1182.84     80.18 o 
   6   3   0      446.29      398.13     26.87 o 
   8   3   0        3.87        3.79      7.67 o 
  10   3   0        2.70       -7.76      9.40 o 
  12   3   0        7.07       29.66     19.14 o 
  14   3   0       79.24      159.59     39.75 o 
   0   4   0     3413.75     3231.06     77.16 o 
   2   4   0    10047.23     9856.56    348.23 o 
   4   4   0       46.45       64.30     18.84 o 
   6   4   0       13.47       12.20      7.78 o 
   8   4   0      747.30      740.78     60.61 o 
  10   4   0      136.33      168.99     38.11 o 
  12   4   0       57.02       98.89     31.38 o 
   2   5   0      191.70      181.86     13.33 o 
   4   5   0     4893.25     4667.29    112.38 o 
   6   5   0       78.18       97.51     18.16 o 
   8   5   0        0.34        1.72     10.35 o 
  10   5   0        1.76        0.43     12.76 o 
  12   5   0       10.05       20.61     21.55 o 
   0   6   0       83.28       96.47     15.22 o 
   2   6   0      132.32      115.13     18.16 o 
   4   6   0       23.82       28.80     15.30 o 
   6   6   0       67.30       62.49     15.47 o 
   8   6   0       49.32       61.26     15.98 o 
  10   6   0        6.24       29.57     18.62 o 
  12   6   0        7.73       -7.67     15.43 o 
   2   7   0       96.52      118.28     18.90 o 
   4   7   0      274.70      241.19     29.62 o 
   6   7   0      431.63      383.41     33.50 o 
   8   7   0      113.69      116.96     22.87 o 
  10   7   0       61.03      107.43     27.85 o 
   0   8   0       23.45       11.81     14.57 o 
   2   8   0      109.97      113.26     48.28 o 
   4   8   0       16.68       16.13     11.13 o 
   6   8   0       70.33       86.10     19.73 o 
   8   8   0       73.73       64.10     17.49 o 
   2   9   0       29.40        7.59     14.05 o 
   4   9   0        0.45       13.60     10.61 o 
   6   9   0       70.62       53.89     15.52 o 
   4  10   0        8.12        7.85     19.05 o 
   1   1   1      928.75      849.68     19.35 o 
   2   1   1     7943.04     8091.53    228.42 o 
   3   1   1       33.40       34.49      3.34 o 
   4   1   1     1390.98     1344.57     33.00 o 
   5   1   1       27.98       39.33      5.23 o 
   6   1   1      246.56      249.99     11.40 o 
   7   1   1      174.21      164.50     10.93 o 
   8   1   1       90.04       85.37      9.82 o 
   9   1   1       18.54       20.75      6.04 o 
  10   1   1        2.33        9.66      6.44 o 
  11   1   1       16.50       17.69      9.16 o 
  12   1   1        6.83       26.26     11.67 o 
   0   2   1     3590.29     3579.00     41.14 o 
   1   2   1     6611.47     6360.83     68.32 o 
   2   2   1    22809.57    22614.51    534.90 o 
   3   2   1     1240.25     1288.17     63.73 o 
   4   2   1      889.92      869.22     16.22 o 
   5   2   1        5.83        6.77      2.47 o 
   6   2   1      946.50      851.29     19.60 o 
   7   2   1      877.14      813.18     21.19 o 
   8   2   1        9.70       17.37      8.21 o 
   9   2   1       10.63       26.97     10.30 o 
  10   2   1        7.38        0.13      6.50 o 
  11   2   1       13.89        4.85      8.16 o 
  12   2   1        1.17       -5.13      9.33 o 
  13   2   1       23.57       25.53     12.55 o 
   1   3   1      380.75      355.29      9.22 o 
   2   3   1     7968.01     7917.53    192.01 o 
   3   3   1     2208.96     2295.93    149.85 o 
   4   3   1      204.94      224.17     16.10 o 
   5   3   1      347.58      334.70     12.14 o 
   6   3   1        0.12       -2.44      3.54 o 
   7   3   1       98.17      111.49     18.53 o 
   8   3   1       80.02       80.18     15.83 o 
   9   3   1       58.48       81.78     16.96 o 
  10   3   1        2.31       15.28     10.60 o 
  11   3   1       19.87       31.87     11.89 o 
  12   3   1        8.02        5.04     11.12 o 
  13   3   1        0.07       10.91      9.81 o 
  14   3   1        7.71       14.24     12.94 o 
   0   4   1      197.87      150.57     11.69 o 
   1   4   1      391.83      342.44     12.33 o 
   2   4   1     2470.63     2326.60     59.05 o 
   3   4   1      458.82      481.33     26.56 o 
   4   4   1     6198.29     6455.57    357.31 o 
   5   4   1      374.74      373.46     19.89 o 
   6   4   1       96.79       92.30     12.19 o 
   7   4   1       24.24       15.43      6.11 o 
   8   4   1       71.37       82.10     17.50 o 
   9   4   1       17.06       22.45     10.04 o 
  10   4   1        1.87       15.68     19.79 o 
  11   4   1        0.04       10.65      9.61 o 
  12   4   1       10.07       14.37     11.24 o 
  13   4   1        1.50       14.44     12.64 o 
   1   5   1       90.66      100.28      8.88 o 
   2   5   1      628.73      553.95     14.86 o 
   3   5   1      194.76      200.07     15.92 o 
   4   5   1      311.69      260.47     17.63 o 
   5   5   1       11.66       10.77      5.22 o 
   6   5   1      723.26      689.35     28.05 o 
   7   5   1      102.77      108.91     14.52 o 
   8   5   1       21.34       15.70      7.49 o 
   9   5   1       17.00        7.24     12.37 o 
  10   5   1        0.01      -11.44      8.69 o 
  11   5   1       16.96       20.03     10.58 o 
  12   5   1       43.65       87.03     21.25 o 
  13   5   1        0.03        2.58     12.59 o 
   0   6   1      775.54      738.54     27.05 o 
   1   6   1       41.44       49.00      6.17 o 
   2   6   1       15.72       11.20      5.13 o 
   3   6   1       36.32       38.39      7.93 o 
   4   6   1     2695.08     2335.18    101.13 o 
   5   6   1       10.09       12.41      5.73 o 
   6   6   1      311.18      321.88     23.26 o 
   7   6   1        0.18        6.90      6.38 o 
   8   6   1        0.80       -1.91      7.85 o 
   9   6   1        2.33       -3.83      8.63 o 
  10   6   1        3.01       -4.23      8.83 o 
  11   6   1       16.69        8.55     28.67 o 
  12   6   1       19.10       35.03     14.86 o 
   1   7   1       19.31       26.62      6.49 o 
   2   7   1       24.54       21.25      5.88 o 
   3   7   1       21.35       21.89      6.77 o 
   4   7   1       91.89       74.48     11.56 o 
   5   7   1       34.74       32.00      8.43 o 
   6   7   1      406.89      372.70     25.14 o 
   7   7   1       38.22       66.87     12.21 o 
   8   7   1       75.67      100.26     14.55 o 
   9   7   1       11.98       15.96      9.63 o 
  10   7   1       16.86       32.78     17.67 o 
  11   7   1       24.60       16.52     14.13 o 
   0   8   1       10.31       -4.29      6.98 o 
   1   8   1       14.79       21.15      6.13 o 
   2   8   1       72.65       79.76     11.93 o 
   3   8   1       13.96       13.38     10.79 o 
   4   8   1      116.82      110.45     14.93 o 
   5   8   1        1.24        6.82      6.89 o 
   6   8   1      500.18      467.90     29.72 o 
   7   8   1        8.16       10.31      8.09 o 
   8   8   1       59.03       72.91     12.08 o 
   9   8   1        6.44       26.02      9.78 o 
   1   9   1        8.20       -1.21     12.50 o 
   2   9   1        8.17        9.27      9.14 o 
   3   9   1       17.73       23.20     10.06 o 
   4   9   1        1.35        3.28      6.94 o 
   5   9   1       20.00       24.67      8.45 o 
   6   9   1       39.72       41.88      9.99 o 
   7   9   1       10.28       14.86      8.12 o 
   3  10   1       17.12       10.35     18.97 o 
   4  10   1       16.33       15.78     19.83 o 
   1   0   2       13.58       30.43      5.09 o 
   2   0   2      228.57      213.83      7.50 o 
   3   0   2     1669.86     1584.19     29.64 o 
   4   0   2     1092.73     1057.50     27.73 o 
   5   0   2      305.21      311.67     16.82 o 
   6   0   2      305.10      301.53     18.14 o 
   7   0   2      213.62      231.78     28.80 o 
   8   0   2       15.82        2.21      5.32 o 
   9   0   2        2.66        0.18      6.98 o 
  10   0   2       69.16       68.60     14.65 o 
  11   0   2       82.57      105.53     26.90 o 
   1   1   2     2292.68     2377.15     76.98 o 
   2   1   2    20095.04    20384.60    889.20 o 
   3   1   2     2902.47     2835.92     64.33 o 
   4   1   2     1033.91     1019.39     26.66 o 
   5   1   2      285.87      330.26     11.93 o 
   6   1   2     1245.57     1174.09     24.79 o 
   7   1   2      667.48      637.97     19.98 o 
   8   1   2        0.82       -1.01      3.67 o 
   9   1   2     1296.56     1148.13     42.36 o 
  10   1   2       45.87       29.16      9.75 o 
  11   1   2        0.95        1.94     11.12 o 
  12   1   2       62.06       53.97     21.47 o 
   0   2   2    15975.82    15530.45    347.45 o 
   1   2   2      556.06      510.61     14.99 o 
   2   2   2      809.18      815.99     26.56 o 
   3   2   2      352.90      355.36     18.78 o 
   4   2   2      151.55      154.40      8.85 o 
   5   2   2       19.03       16.36      3.14 o 
   6   2   2      595.61      602.37     18.84 o 
   7   2   2      552.62      580.18     22.82 o 
   8   2   2        9.65       11.83      7.72 o 
   9   2   2        3.59       -4.88      6.55 o 
  10   2   2       80.99       73.07     15.45 o 
  11   2   2       48.56       50.99     14.79 o 
  12   2   2       95.83      111.69     22.77 o 
  13   2   2        1.63       -1.96     10.54 o 
   1   3   2      800.49      730.12     15.18 o 
   2   3   2      811.82      793.33     20.99 o 
   3   3   2     1268.49     1247.00     58.54 o 
   4   3   2     4191.84     4540.61    225.51 o 
   5   3   2       92.42       98.19      7.64 o 
   6   3   2      155.11      158.59     11.05 o 
   7   3   2      117.53      109.38     14.61 o 
   8   3   2      190.38      172.93     23.90 o 
   9   3   2       58.86       86.75     17.37 o 
  10   3   2        3.32       11.75      8.75 o 
  11   3   2       57.73       63.59     17.10 o 
  12   3   2       24.31       23.99     12.24 o 
  13   3   2        1.47       12.52     11.10 o 
  14   3   2       79.25       85.30     21.22 o 
   0   4   2      219.97      235.43     12.28 o 
   1   4   2      628.91      585.24     14.83 o 
   2   4   2     4245.22     4308.31    116.37 o 
   3   4   2      480.86      439.83     20.95 o 
   4   4   2     2675.79     2750.86    118.44 o 
   5   4   2      624.57      590.93     23.52 o 
   6   4   2        8.71       19.87      5.60 o 
   7   4   2      219.35      252.82     23.55 o 
   8   4   2      403.78      371.02     24.80 o 
   9   4   2        5.95       19.06      9.39 o 
  10   4   2       42.00       24.05     11.35 o 
  11   4   2       10.68       26.57      9.54 o 
  12   4   2       80.93      121.11     23.40 o 
  13   4   2       16.03       16.24     12.35 o 
   1   5   2      836.66      723.20     17.37 o 
   2   5   2      176.84      189.97      9.19 o 
   3   5   2      270.17      261.01     13.25 o 
   4   5   2      359.30      317.55     17.81 o 
   5   5   2        0.07        2.22      4.07 o 
   6   5   2       13.30       10.76      6.96 o 
   7   5   2       46.23       35.62      8.20 o 
   8   5   2        0.20       -4.55      6.03 o 
   9   5   2        3.22        2.48      7.73 o 
  10   5   2       53.50       68.75     17.63 o 
  11   5   2       55.02       55.95     16.14 o 
  12   5   2        2.00       -4.22      9.77 o 
   0   6   2      559.59      537.06     22.99 o 
   1   6   2       95.78      110.75      9.38 o 
   2   6   2        3.83        5.51      4.33 o 
   3   6   2       48.49       43.41      8.59 o 
   4   6   2       17.99        7.76      6.56 o 
   5   6   2     1284.77     1120.54     36.74 o 
   6   6   2      812.93      732.21     30.91 o 
   7   6   2        1.03        2.50      7.14 o 
   8   6   2       23.77       30.55     10.44 o 
   9   6   2       42.32       43.33     12.90 o 
  10   6   2       54.95       58.33     17.11 o 
  11   6   2        0.03        1.55     12.98 o 
  12   6   2       60.32       91.22     22.76 o 
   1   7   2      101.00       96.01     10.66 o 
   2   7   2       42.63       50.03      8.88 o 
   3   7   2       11.02       10.35      5.63 o 
   4   7   2       63.43       65.89     10.97 o 
   5   7   2        1.41       15.07      6.46 o 
   6   7   2       41.18       47.99     10.62 o 
   7   7   2        7.16        6.76      6.97 o 
   8   7   2        1.15        8.49      7.32 o 
   9   7   2       32.67       29.41      9.58 o 
  10   7   2       15.30       35.16     14.16 o 
  11   7   2        0.01        0.32     11.33 o 
   0   8   2      136.39      150.44     22.90 o 
   1   8   2        0.65        9.84      9.22 o 
   2   8   2        9.34       11.35      6.19 o 
   3   8   2       17.61       33.04      8.07 o 
   4   8   2        4.15       10.21      6.34 o 
   5   8   2      103.46       88.07     14.00 o 
   6   8   2      133.54      139.26     18.21 o 
   7   8   2       85.32      112.41     15.68 o 
   8   8   2       28.28       14.48      7.43 o 
   9   8   2        1.02       -0.41      8.46 o 
   1   9   2        2.16        3.55      9.81 o 
   2   9   2       22.34       14.57     15.95 o 
   3   9   2        5.17        7.64      8.03 o 
   4   9   2        8.30        0.42      7.39 o 
   5   9   2        0.76       19.77      7.75 o 
   6   9   2       77.86       71.38     12.04 o 
   7   9   2       31.76       26.59      8.67 o 
   2  10   2        7.08       11.12     17.93 o 
   3  10   2        3.93       -1.81     17.33 o 
   4  10   2       15.97       -4.57     15.61 o 
   1   1   3      300.40      268.80     10.38 o 
   2   1   3     3368.69     3362.12    157.17 o 
   3   1   3      302.21      327.97     10.55 o 
   4   1   3       76.14       75.80      5.79 o 
   5   1   3      603.99      581.57     16.04 o 
   6   1   3       89.55       84.02      8.25 o 
   7   1   3        4.16       11.20      4.11 o 
   8   1   3       78.17       85.89      9.84 o 
   9   1   3       38.10       31.96      8.12 o 
  10   1   3      204.08      194.56     24.36 o 
  11   1   3        0.88        5.66      8.02 o 
  12   1   3       11.11       23.36     15.09 o 
   0   2   3    19553.15    18413.14    246.81 o 
   1   2   3     3520.12     3452.38     30.70 o 
   2   2   3      717.33      683.08     31.42 o 
   3   2   3     1245.02     1277.59     55.73 o 
   4   2   3     2175.76     2422.76    128.20 o 
   5   2   3       13.19       27.16      4.44 o 
   6   2   3       48.93       45.41      5.42 o 
   7   2   3      369.33      303.00     17.00 o 
   8   2   3       22.01       21.42      6.35 o 
   9   2   3       60.50       52.21     13.16 o 
  10   2   3       29.65       48.76     13.20 o 
  11   2   3       37.20       52.34     14.59 o 
  12   2   3       60.88       73.18     19.05 o 
  13   2   3      118.16      136.88     32.37 o 
   1   3   3       22.50       20.23      2.95 o 
   2   3   3      627.67      605.46     14.42 o 
   3   3   3      378.38      403.21     15.43 o 
   4   3   3     1267.77     1315.86     70.13 o 
   5   3   3      383.78      393.34     21.72 o 
   6   3   3       12.33        9.34      4.26 o 
   7   3   3       42.15       49.94     10.56 o 
   8   3   3       35.58       52.31     13.21 o 
   9   3   3      464.43      386.38     30.97 o 
  10   3   3      232.02      214.27     29.70 o 
  11   3   3       35.95       39.52     13.58 o 
  12   3   3        4.37       13.36     11.13 o 
  13   3   3        5.43        6.61     10.46 o 
  14   3   3       40.39       69.85     24.14 o 
   0   4   3       12.19       17.00      4.27 o 
   1   4   3       83.27       79.51      6.72 o 
   2   4   3     2355.45     2377.64     36.81 o 
   3   4   3       29.08       38.34      5.67 o 
   4   4   3      118.45      148.59     10.50 o 
   5   4   3      192.86      202.29     16.83 o 
   6   4   3       27.98       30.21      8.06 o 
   7   4   3      767.17      701.66     41.64 o 
   8   4   3       63.66       80.80     21.10 o 
   9   4   3        0.61        3.86      7.71 o 
  10   4   3       30.47       36.68     13.21 o 
  11   4   3        1.66       14.50      9.20 o 
  12   4   3       27.55       29.57     19.14 o 
  13   4   3       10.20        5.89     10.79 o 
   1   5   3      163.96      180.81     10.27 o 
   2   5   3       32.62       35.03      4.48 o 
   3   5   3        6.92        7.71      3.55 o 
   4   5   3      134.19      134.83     14.51 o 
   5   5   3       96.62       92.94     12.30 o 
   6   5   3      205.92      203.70     18.71 o 
   7   5   3       24.93       36.34      9.64 o 
   8   5   3      222.46      213.69     24.55 o 
   9   5   3       56.75       57.45     12.89 o 
  10   5   3       53.40       57.73     15.34 o 
  11   5   3        2.68       15.41     10.13 o 
  12   5   3       60.63       51.86     28.28 o 
   0   6   3        3.29        8.03      4.54 o 
   1   6   3      164.55      157.14     11.30 o 
   2   6   3      249.33      242.71     14.13 o 
   3   6   3       91.74       91.39     12.14 o 
   4   6   3        5.39       14.54      5.60 o 
   5   6   3       74.52       99.96     13.49 o 
   6   6   3      253.87      249.52     21.86 o 
   7   6   3       32.49       36.15      9.35 o 
   8   6   3       60.71       65.33     13.09 o 
   9   6   3       28.59       48.90     13.08 o 
  10   6   3      126.99      114.25     22.44 o 
  11   6   3        0.91        1.98     11.71 o 
  12   6   3       29.65       25.67     13.96 o 
   1   7   3      269.05      256.30     15.16 o 
   2   7   3        0.22        1.42      4.43 o 
   3   7   3      102.17      110.49     13.46 o 
   4   7   3        0.04       -0.82      4.81 o 
   5   7   3        4.23        8.16      6.00 o 
   6   7   3        4.63        8.19      6.45 o 
   7   7   3       14.91       13.09      8.62 o 
   8   7   3        4.29       14.50      8.64 o 
   9   7   3        1.22        4.26     10.94 o 
  10   7   3        0.27        0.44      8.90 o 
  11   7   3       16.76       25.47     16.21 o 
   0   8   3       60.24       79.15     24.83 o 
   1   8   3       91.85       87.16     15.01 o 
   2   8   3       12.98       29.01      7.46 o 
   3   8   3       49.33       56.53     10.74 o 
   4   8   3        7.83       13.55      6.56 o 
   5   8   3      101.31      117.20     15.98 o 
   6   8   3       85.48       93.89     14.14 o 
   7   8   3        3.30        5.69      6.92 o 
   8   8   3       77.20       62.74     13.77 o 
   9   8   3        1.60        0.80      9.40 o 
   1   9   3       83.08       75.06     18.06 o 
   2   9   3        3.60       33.80     15.86 o 
   3   9   3       26.66       31.26     11.21 o 
   4   9   3        0.08        4.55      8.51 o 
   5   9   3        0.11        7.21      7.33 o 
   6   9   3        0.41       11.99      7.56 o 
   7   9   3       17.51       27.66      9.64 o 
   1  10   3       29.51        9.31     15.26 o 
   2  10   3       11.07       21.55     16.38 o 
   3  10   3        4.01        9.05     15.52 o 
   4  10   3       11.65       20.61     16.64 o 
   0   0   4     3268.44     3422.29     51.90 o 
   1   0   4     5576.11     5960.30    291.54 o 
   2   0   4    24038.85    24526.63   1267.78 o 
   3   0   4     3783.58     3845.17     66.23 o 
   4   0   4     1299.75     1212.69     40.05 o 
   5   0   4     1252.69     1343.77     35.86 o 
   6   0   4     7214.27     7337.78     91.42 o 
   7   0   4     2313.00     2568.84     58.22 o 
   8   0   4       54.17       52.81     11.01 o 
   9   0   4      239.02      244.10     22.49 o 
  10   0   4     1222.00     1182.84    104.41 o 
  11   0   4     2145.06     1964.45     93.98 o 
   1   1   4      670.31      646.13     27.18 o 
   2   1   4        3.69        7.06      1.58 o 
   3   1   4     5078.69     5390.56    143.57 o 
   4   1   4      823.48      864.97     21.00 o 
   5   1   4     5793.35     6179.69    118.10 o 
   6   1   4      918.24      946.53     24.12 o 
   7   1   4      277.00      260.70     13.04 o 
   8   1   4       66.18       71.71      9.22 o 
   9   1   4      408.85      396.20     22.21 o 
  10   1   4       95.83      101.22     17.52 o 
  11   1   4        3.51        3.96      7.77 o 
  12   1   4      126.76      124.32     31.47 o 
   0   2   4    14190.53    14401.03     76.89 o 
   1   2   4     4099.86     4256.70     66.50 o 
   2   2   4       18.43       24.43      3.57 o 
   3   2   4        7.76       11.11      3.35 o 
   4   2   4     2930.76     3120.71    132.45 o 
   5   2   4      473.74      558.10     21.68 o 
   6   2   4       56.59       98.47      7.24 o 
   7   2   4      906.40      914.65     38.02 o 
   8   2   4     1010.08      962.06     32.66 o 
   9   2   4      225.53      216.80     25.95 o 
  10   2   4      540.40      481.85     33.82 o 
  11   2   4      789.66      802.94     46.31 o 
  12   2   4      192.48      191.56     27.18 o 
  13   2   4      123.72      201.83     44.83 o 
   1   3   4      455.85      471.23     11.82 o 
   2   3   4        0.27        0.05      1.48 o 
   3   3   4     1499.74     1603.17     75.00 o 
   4   3   4      282.83      345.93     17.03 o 
   5   3   4     2981.48     3055.20    175.72 o 
   6   3   4      307.33      302.63     19.53 o 
   7   3   4       10.44       19.98      6.84 o 
   8   3   4      226.62      233.11     27.54 o 
   9   3   4      379.69      394.16     31.15 o 
  10   3   4        0.61       -4.03      7.54 o 
  11   3   4        0.39       -2.66      8.66 o 
  12   3   4        2.52       27.93     11.66 o 
  13   3   4       40.33       42.32     14.51 o 
  14   3   4       28.64       29.17     15.79 o 
   0   4   4       44.74       44.66      6.71 o 
   1   4   4      666.99      638.62     15.74 o 
   2   4   4      112.61      109.50      6.67 o 
   3   4   4      535.30      533.88     30.06 o 
   4   4   4      156.38      176.91     11.11 o 
   5   4   4      452.92      419.31     20.81 o 
   6   4   4       10.37       19.95      6.94 o 
   7   4   4       13.72       16.99      7.04 o 
   8   4   4      643.06      586.62     44.26 o 
   9   4   4       99.74       87.03     18.80 o 
  10   4   4       97.97       98.78     20.17 o 
  11   4   4       15.39       27.24     12.59 o 
  12   4   4       36.98       42.09     13.67 o 
  13   4   4      148.62      135.14     26.49 o 
   1   5   4      204.10      197.07      9.20 o 
   2   5   4       46.33       54.83      5.77 o 
   3   5   4     1884.31     1906.54     59.83 o 
   4   5   4       14.10       13.19      5.12 o 
   5   5   4        9.82       10.95      5.37 o 
   6   5   4       27.50       35.03      8.35 o 
   7   5   4      195.51      174.05     20.55 o 
   8   5   4      253.33      279.18     28.28 o 
   9   5   4       45.67       69.55     15.21 o 
  10   5   4       46.76       49.83     15.94 o 
  11   5   4       22.09       14.32     11.00 o 
  12   5   4       26.62       55.75     18.41 o 
   0   6   4      286.06      290.99     17.01 o 
   1   6   4       72.18       71.74      8.45 o 
   2   6   4       23.67       33.08      6.32 o 
   3   6   4       26.50       28.35      6.85 o 
   4   6   4       37.79       52.45      9.06 o 
   5   6   4       67.21       80.89     11.90 o 
   6   6   4        1.17        9.25      7.79 o 
   7   6   4        0.01        0.83      7.84 o 
   8   6   4       25.94       10.11      7.97 o 
   9   6   4        0.14        8.93      8.00 o 
  10   6   4       13.33        3.93     13.67 o 
  11   6   4        9.66       14.86     10.32 o 
  12   6   4        2.47       -1.63     20.39 o 
   1   7   4      136.60      152.30     15.10 o 
   2   7   4       79.76       84.69     11.28 o 
   3   7   4      231.89      245.99     20.32 o 
   4   7   4       26.75       26.79      9.71 o 
   5   7   4       10.76       18.34      7.07 o 
   6   7   4      142.39      162.57     18.51 o 
   7   7   4      206.65      200.24     25.22 o 
   8   7   4        7.95       14.52      7.99 o 
   9   7   4        2.73       26.61     11.70 o 
  10   7   4       14.19       15.72     25.92 o 
   0   8   4      205.13      252.62     44.75 o 
   1   8   4        5.45       12.10      8.93 o 
   2   8   4       43.51       56.16      9.87 o 
   3   8   4       26.01       35.02      8.97 o 
   4   8   4      126.19      134.99     16.71 o 
   5   8   4       58.07       66.75     12.77 o 
   6   8   4        1.24       12.38      7.42 o 
   7   8   4        0.09        2.77      6.87 o 
   8   8   4       10.03        4.83      7.67 o 
   9   8   4        1.90        5.55      8.99 o 
   1   9   4       68.77       75.16     18.62 o 
   2   9   4       10.17       11.29     14.48 o 
   3   9   4        0.75        7.34      8.77 o 
   4   9   4       53.56       72.85     12.22 o 
   5   9   4       35.04       32.84      9.92 o 
   6   9   4        0.52       16.14      7.89 o 
   7   9   4        0.23       10.90      8.36 o 
   0  10   4        8.51       12.50     15.52 o 
   1  10   4       10.18       15.86     18.02 o 
   2  10   4       64.33       75.18     26.04 o 
   3  10   4       98.55      100.53     31.04 o 
   4  10   4       16.82       17.07     16.98 o 
   1   1   5      121.43      131.84      5.84 o 
   2   1   5      330.08      336.64     18.99 o 
   3   1   5      109.38      114.18      6.01 o 
   4   1   5       79.15       71.39      5.36 o 
   5   1   5      152.36      181.53      8.65 o 
   6   1   5      399.56      431.24     15.73 o 
   7   1   5        1.58        6.00      3.81 o 
   8   1   5      264.73      278.94     14.75 o 
   9   1   5      238.96      226.21     20.21 o 
  10   1   5       96.81      123.64     15.94 o 
  11   1   5        1.82        7.62      8.48 o 
  12   1   5       98.90       84.58     25.61 o 
   0   2   5       78.60       96.88      5.96 o 
   1   2   5     3823.80     3828.72     72.41 o 
   2   2   5      244.00      238.73     11.44 o 
   3   2   5      583.35      562.40     38.43 o 
   4   2   5     2389.85     2665.94    152.91 o 
   5   2   5        4.13        8.36      3.42 o 
   6   2   5        8.22       11.68      2.48 o 
   7   2   5        0.36        2.95      3.81 o 
   8   2   5     1557.39     1355.31     67.82 o 
   9   2   5      156.25      133.10     22.72 o 
  10   2   5       82.03      109.59     19.77 o 
  11   2   5       74.05       85.46     18.60 o 
  12   2   5        0.53       -1.01      8.62 o 
  13   2   5       23.45       25.26     18.62 o 
  14   2   5       29.68       66.99     25.78 o 
   1   3   5       63.22       65.45      4.50 o 
   2   3   5      103.38      104.41      5.69 o 
   3   3   5      170.69      162.81      9.56 o 
   4   3   5      483.83      562.95     27.88 o 
   5   3   5      231.98      246.18     13.61 o 
   6   3   5       61.83       64.65      8.78 o 
   7   3   5       26.86       33.33      8.59 o 
   8   3   5       77.38       87.26     14.34 o 
   9   3   5      526.25      469.69     33.71 o 
  10   3   5        0.70        7.02      9.32 o 
  11   3   5        1.97        2.00     11.47 o 
  12   3   5       76.28      120.02     22.97 o 
  13   3   5       56.96       55.11     16.58 o 
  14   3   5       10.91       32.76     18.02 o 
   0   4   5       20.43       28.86      5.84 o 
   1   4   5      104.20      105.15      6.95 o 
   2   4   5      159.16      169.23      7.80 o 
   3   4   5     1231.16     1212.20     47.46 o 
   4   4   5      488.50      550.70     29.46 o 
   5   4   5       55.54       53.18      8.05 o 
   6   4   5      535.78      561.28     28.03 o 
   7   4   5      525.12      434.71     31.64 o 
   8   4   5      557.72      503.21     41.41 o 
   9   4   5       15.80       31.35     10.17 o 
  10   4   5      148.79      182.16     28.50 o 
  11   4   5       73.37       91.79     20.84 o 
  12   4   5        5.38       12.93     12.03 o 
  13   4   5       19.28       32.59     24.79 o 
   1   5   5      316.64      299.58     11.06 o 
   2   5   5       81.89       90.19      9.16 o 
   3   5   5      313.39      302.18     14.13 o 
   4   5   5        3.90        4.60      5.69 o 
   5   5   5      143.23      127.89     14.37 o 
   6   5   5      158.72      161.11     19.17 o 
   7   5   5       29.96       32.01      9.19 o 
   8   5   5       66.89       78.09     14.19 o 
   9   5   5      165.06      149.60     24.08 o 
  10   5   5       21.59       21.78     10.61 o 
  11   5   5        0.00       12.14     10.48 o 
  12   5   5        7.46       22.71     17.85 o 
   0   6   5        2.18       -2.61      4.57 o 
   1   6   5      185.60      193.98     13.06 o 
   2   6   5      384.18      395.22     16.73 o 
   3   6   5      137.77      133.97     14.29 o 
   4   6   5        0.95       10.24      4.74 o 
   5   6   5        0.46        1.28      4.82 o 
   6   6   5      607.94      564.91     27.26 o 
   7   6   5      542.08      485.66     30.57 o 
   8   6   5       27.49       18.54      9.17 o 
   9   6   5       31.26       22.98      9.75 o 
  10   6   5       45.99       74.24     15.56 o 
  11   6   5        0.00        7.53     11.29 o 
   1   7   5       97.31       93.55     11.80 o 
   2   7   5        0.73        5.72      5.87 o 
   3   7   5       11.17       14.19      5.72 o 
   4   7   5      279.72      286.09     22.92 o 
   5   7   5      306.89      311.23     23.35 o 
   6   7   5      153.88      160.33     18.56 o 
   7   7   5       50.38       58.61     13.60 o 
   8   7   5        0.00       10.98      8.20 o 
   9   7   5        5.04       -0.32      6.91 o 
  10   7   5       69.68       71.25     14.05 o 
   1   8   5       30.33       26.37     10.21 o 
   2   8   5       46.95       35.10     15.69 o 
   3   8   5      107.30      106.78     16.97 o 
   4   8   5       27.02       46.95     10.27 o 
   5   8   5      300.01      317.73     26.43 o 
   6   8   5        7.72        5.38      7.12 o 
   7   8   5        0.08        7.05     12.29 o 
   8   8   5        5.78       19.91     10.79 o 
   9   8   5        6.81       11.17      9.17 o 
   1   9   5       30.86       53.97     22.76 o 
   2   9   5        0.00       16.12     17.67 o 
   3   9   5       53.30       53.89     14.40 o 
   4   9   5      174.04      190.75     29.42 o 
   5   9   5       22.74       29.85      9.47 o 
   6   9   5       11.67       11.38      7.35 o 
   7   9   5        0.18       12.10      9.23 o 
   0  10   5        5.03       18.45     17.59 o 
   1  10   5       17.82       32.80     29.44 o 
   2  10   5       15.26       13.36     15.61 o 
   3  10   5        0.01       -1.38     16.12 o 
   4  10   5       10.78       -6.47     17.07 o 
   0   0   6     4145.98     4466.38     71.82 o 
   1   0   6     3853.64     4354.64    109.75 o 
   2   0   6     1243.52     1368.60     77.92 o 
   3   0   6      135.46      139.81      9.22 o 
   4   0   6      501.48      536.01     17.52 o 
   5   0   6      299.56      315.14     18.11 o 
   6   0   6        4.31        5.08      4.82 o 
   7   0   6      224.00      227.03     17.90 o 
   8   0   6      138.40      119.24     20.13 o 
   9   0   6      225.13      247.97     25.04 o 
  10   0   6       73.57       78.72     21.47 o 
  11   0   6      428.43      432.21     45.01 o 
   1   1   6      475.62      485.54     17.43 o 
   2   1   6     2144.03     2222.80     85.36 o 
   3   1   6      480.68      473.77     16.09 o 
   4   1   6        3.37        9.77      2.32 o 
   5   1   6      282.61      275.14     10.61 o 
   6   1   6      121.32      122.57      8.91 o 
   7   1   6      544.19      570.25     19.65 o 
   8   1   6        0.35        0.60      3.82 o 
   9   1   6      729.32      692.75     29.92 o 
  10   1   6      752.59      715.24     31.57 o 
  11   1   6       46.27       37.12     17.37 o 
  12   1   6       13.22       -1.21     13.88 o 
   0   2   6     1430.49     1628.83     94.97 o 
   1   2   6       25.09       35.77      4.31 o 
   2   2   6      426.06      454.29     28.31 o 
   3   2   6      310.33      350.24     14.57 o 
   4   2   6     2470.49     2620.98    137.51 o 
   5   2   6      913.19      988.81     40.87 o 
   6   2   6       59.48       79.43      6.24 o 
   7   2   6      281.61      302.06     18.90 o 
   8   2   6       36.00       29.75      8.31 o 
   9   2   6        4.82        9.36      7.44 o 
  10   2   6       22.69       18.48      8.33 o 
  11   2   6       55.13       64.89     16.59 o 
  12   2   6       48.19       60.38     15.79 o 
  13   2   6       12.43       14.48     17.24 o 
  14   2   6        0.04       -3.36     14.57 o 
   1   3   6      250.35      226.10      7.37 o 
   2   3   6       20.54       13.81      3.96 o 
   3   3   6       32.57       23.08      4.78 o 
   4   3   6        2.34        5.89      3.33 o 
   5   3   6       15.97       11.63      4.16 o 
   6   3   6       70.13       79.83      9.92 o 
   7   3   6      327.36      284.45     22.17 o 
   8   3   6      849.20      787.31     34.71 o 
   9   3   6      491.09      463.43     33.67 o 
  10   3   6       10.92       25.82     10.37 o 
  11   3   6        4.89       -9.10      7.75 o 
  12   3   6       49.15       83.73     16.70 o 
  13   3   6        0.24       -7.22     10.13 o 
   0   4   6      730.14      643.59     20.43 o 
   1   4   6       19.67       21.41      3.52 o 
   2   4   6     1388.83     1348.82     29.38 o 
   3   4   6      317.13      332.08     18.71 o 
   4   4   6       53.66       44.16      7.00 o 
   5   4   6       45.74       53.47      7.93 o 
   6   4   6      979.10      886.61     35.52 o 
   7   4   6      483.82      459.90     26.87 o 
   8   4   6       16.38       28.64      8.90 o 
   9   4   6      203.40      198.35     23.38 o 
  10   4   6        4.67       -6.69      8.68 o 
  11   4   6        5.97        1.33      9.00 o 
  12   4   6        1.49       -9.80      8.57 o 
  13   4   6       40.16       44.61     15.58 o 
   1   5   6       14.49       14.59      3.33 o 
   2   5   6       31.36       31.24      4.89 o 
   3   5   6      176.86      171.99     14.27 o 
   4   5   6        6.58        8.32      4.58 o 
   5   5   6       73.60       62.90     11.37 o 
   6   5   6      228.99      221.92     22.97 o 
   7   5   6      523.01      511.50     29.77 o 
   8   5   6      181.61      201.02     23.73 o 
   9   5   6        1.08        9.10      7.91 o 
  10   5   6       18.00        3.19      7.96 o 
  11   5   6       21.45       37.01     19.66 o 
  12   5   6        1.57       18.76     12.67 o 
   0   6   6      257.17      242.64     15.58 o 
   1   6   6      239.11      255.17     16.48 o 
   2   6   6       23.71       31.47      6.67 o 
   3   6   6        0.20        1.11      4.36 o 
   4   6   6      329.41      333.25     20.10 o 
   5   6   6      375.43      375.53     21.30 o 
   6   6   6      815.86      761.41     37.05 o 
   7   6   6        7.06        2.64      6.97 o 
   8   6   6       16.32       28.51     11.75 o 
   9   6   6       15.91       30.91      9.56 o 
  10   6   6        0.59        0.70      8.06 o 
  11   6   6       22.75       22.96     13.20 o 
   1   7   6        0.03       -1.87      4.24 o 
   2   7   6        9.52       12.45      5.83 o 
   3   7   6       20.81       36.17      8.11 o 
   4   7   6        0.19        9.66      6.47 o 
   5   7   6      114.45      152.28     18.26 o 
   6   7   6       62.04       68.93     14.03 o 
   7   7   6        8.33       -1.13      7.60 o 
   8   7   6        2.13       19.92      9.39 o 
   9   7   6       16.24       15.07      8.83 o 
  10   7   6        4.11        8.30      9.60 o 
   1   8   6        2.28       -0.50      7.31 o 
   2   8   6        2.25        3.15      8.05 o 
   3   8   6      116.59      133.09     19.38 o 
   4   8   6      314.45      338.77     30.67 o 
   5   8   6       19.59       13.39      8.01 o 
   6   8   6       90.44       89.05     14.48 o 
   7   8   6       22.19       14.09      9.50 o 
   8   8   6       23.47       19.79      9.96 o 
   9   8   6        0.26       -7.79      9.18 o 
   1   9   6       46.89       31.56     18.54 o 
   2   9   6       19.53       29.92     18.36 o 
   3   9   6        4.93       18.88     10.33 o 
   4   9   6       32.16       44.92     15.57 o 
   5   9   6       34.56       30.99     31.90 o 
   6   9   6        5.80       18.65      8.49 o 
   7   9   6        1.92       11.26      9.62 o 
   0  10   6       56.47       91.48     29.14 o 
   1  10   6        0.06        6.13     10.98 o 
   2  10   6       52.86       99.84     30.18 o 
   3  10   6       76.22       56.73     27.85 o 
   4  10   6       44.33       51.15     15.44 o 
   1   1   7     2045.89     2228.26     46.70 o 
   2   1   7        6.38        9.19      2.32 o 
   3   1   7      822.48      871.84     27.64 o 
   4   1   7      111.40      130.16      7.74 o 
   5   1   7      622.10      575.45     15.81 o 
   6   1   7        8.06        6.62      2.94 o 
   7   1   7      116.82      135.95     14.81 o 
   8   1   7        1.88        5.21      4.49 o 
   9   1   7       54.61       62.85     11.10 o 
  10   1   7        2.91        1.77      5.74 o 
  11   1   7        3.53        2.51      8.73 o 
  12   1   7        2.05       10.17     13.88 o 
  13   1   7        3.15       23.02     15.00 o 
   0   2   7       15.82       18.25      4.35 o 
   1   2   7     1090.94     1069.25     26.27 o 
   2   2   7      885.56      874.16     42.22 o 
   3   2   7      185.76      202.51     17.85 o 
   4   2   7      314.92      316.19     13.35 o 
   5   2   7      546.84      580.67     26.06 o 
   6   2   7      525.85      543.32     23.62 o 
   7   2   7       97.09      112.86     12.12 o 
   8   2   7       36.21       53.50     10.08 o 
   9   2   7       15.15       30.11     10.13 o 
  10   2   7       61.10       40.26     16.21 o 
  11   2   7      418.31      360.22     33.98 o 
  12   2   7       63.99      103.77     20.48 o 
  13   2   7       10.89       10.69     15.61 o 
  14   2   7        5.31      -21.99     14.66 o 
   1   3   7     1000.72     1006.38     15.55 o 
   2   3   7       58.49       67.69      4.49 o 
   3   3   7       24.88       22.69      3.40 o 
   4   3   7      384.63      355.03     23.11 o 
   5   3   7       45.11       50.21      7.66 o 
   6   3   7       39.35       50.63      8.31 o 
   7   3   7      164.26      155.03     14.19 o 
   8   3   7      520.89      481.45     36.07 o 
   9   3   7       49.73       39.71     12.52 o 
  10   3   7       62.58       64.18     16.51 o 
  11   3   7        3.09       -3.59      8.69 o 
  12   3   7        8.71        0.09     13.02 o 
  13   3   7        5.64       20.95     11.08 o 
   0   4   7     1066.91     1052.23     32.45 o 
   1   4   7      631.11      621.71     14.81 o 
   2   4   7       33.26       42.65      4.41 o 
   3   4   7     1281.07     1202.19     62.42 o 
   4   4   7      267.60      255.84     15.16 o 
   5   4   7       28.44       29.17      6.24 o 
   6   4   7       14.36       18.95      7.24 o 
   7   4   7        0.15        2.26      5.49 o 
   8   4   7        0.62        4.48      5.79 o 
   9   4   7      174.65      188.95     23.12 o 
  10   4   7       11.40        4.89      9.60 o 
  11   4   7       25.76       30.49     14.05 o 
  12   4   7        9.19       15.48     21.17 o 
  13   4   7       34.44       27.50     21.04 o 
   1   5   7        4.12        3.65      2.74 o 
   2   5   7      308.01      280.48     15.07 o 
   3   5   7       74.58       97.88     10.20 o 
   4   5   7       15.30       19.75      4.90 o 
   5   5   7      102.01      103.56     15.04 o 
   6   5   7      426.52      357.61     23.94 o 
   7   5   7        9.74       20.74      7.69 o 
   8   5   7       16.64       12.42      7.85 o 
   9   5   7       16.26       21.81      9.98 o 
  10   5   7       11.97       13.12      8.73 o 
  11   5   7       57.13       67.89     16.16 o 
  12   5   7        0.23        6.00      9.76 o 
   0   6   7      359.45      345.87     18.75 o 
   1   6   7      119.19      121.92     12.37 o 
   2   6   7      164.30      174.59     13.69 o 
   3   6   7       62.76       81.63     12.60 o 
   4   6   7      159.40      153.53     16.11 o 
   5   6   7       20.57       27.86      8.15 o 
   6   6   7        4.23        7.13      6.76 o 
   7   6   7        0.49        6.61      7.25 o 
   8   6   7        0.70        4.96      7.56 o 
   9   6   7      106.99       70.69     14.37 o 
  10   6   7        2.27       12.00      7.27 o 
  11   6   7        0.18       -4.35     10.04 o 
   1   7   7       37.70       49.94      9.78 o 
   2   7   7        2.33       10.78      5.43 o 
   3   7   7        9.36       19.52      6.59 o 
   4   7   7      114.35      107.04     13.93 o 
   5   7   7       53.52       62.44     16.80 o 
   6   7   7       98.08       80.00     15.04 o 
   7   7   7       76.56       61.21     13.64 o 
   8   7   7        2.92        9.83     11.32 o 
   9   7   7        3.02        0.45     14.28 o 
  10   7   7       17.07       23.12     14.39 o 
   1   8   7       12.26       16.80      9.36 o 
   2   8   7      107.24      114.80     22.35 o 
   3   8   7       39.79       48.39     11.95 o 
   4   8   7      142.73      146.20     17.44 o 
   5   8   7        2.03       12.64      8.26 o 
   6   8   7        0.09       -9.27      7.07 o 
   7   8   7        2.03       15.05      8.74 o 
   8   8   7        1.07       13.38      8.25 o 
   9   8   7        4.52       13.21      9.94 o 
   1   9   7        8.39       14.48     15.69 o 
   2   9   7        0.52       -4.80     12.20 o 
   3   9   7       36.55       45.80     16.38 o 
   4   9   7      110.34      124.10     24.05 o 
   5   9   7        0.03       10.70      9.00 o 
   6   9   7       17.24       22.91      9.97 o 
   7   9   7        8.80        8.78     13.06 o 
   0  10   7        6.45       -2.24     17.33 o 
   1  10   7       12.29       35.68     13.02 o 
   2  10   7      209.38      262.62     53.11 o 
   3  10   7        1.14       -7.59     15.43 o 
   0   0   8     1271.26     1500.95     47.76 o 
   1   0   8      332.05      398.86     17.54 o 
   2   0   8     3048.26     3212.87    193.28 o 
   3   0   8      456.52      456.57     15.45 o 
   4   0   8     5793.60     6168.77    130.45 o 
   5   0   8     2207.49     2257.72     75.06 o 
   6   0   8      274.39      291.76     30.00 o 
   7   0   8      768.78      723.61     32.83 o 
   8   0   8      400.79      366.22     24.96 o 
   9   0   8      302.56      303.22     38.80 o 
  10   0   8      103.96      102.94     23.80 o 
  11   0   8      131.56      165.71     34.31 o 
   1   1   8     4404.44     4611.32    101.37 o 
   2   1   8       60.60       69.63      6.56 o 
   3   1   8      105.38      103.41      6.85 o 
   4   1   8      203.41      200.17      8.98 o 
   5   1   8      928.16      915.54     20.49 o 
   6   1   8     2379.81     2307.48     41.94 o 
   7   1   8       64.12       77.66      9.14 o 
   8   1   8      137.13      169.20     17.61 o 
   9   1   8        2.54        7.06      6.16 o 
  10   1   8       93.57       79.53     12.95 o 
  11   1   8       34.66       48.61     12.35 o 
  12   1   8       30.68       34.83     17.67 o 
  13   1   8        1.41       -9.48     12.67 o 
   0   2   8     2840.56     3167.97    130.10 o 
   1   2   8       55.36       68.92      6.69 o 
   2   2   8       13.97       20.12      3.54 o 
   3   2   8     3268.91     3552.83    204.00 o 
   4   2   8      573.00      645.38     36.09 o 
   5   2   8       30.96       29.81      4.60 o 
   6   2   8      856.20      883.21     44.91 o 
   7   2   8       35.84       25.37      6.40 o 
   8   2   8       16.58       15.52      6.04 o 
   9   2   8        5.42        5.27      6.71 o 
  10   2   8       19.11       23.87     10.43 o 
  11   2   8       67.13       71.93     18.03 o 
  12   2   8       27.44       23.61     16.08 o 
  13   2   8       81.62       52.07     23.54 o 
  14   2   8        8.54       30.43     18.80 o 
   1   3   8      606.15      578.44     21.47 o 
   2   3   8      950.11      988.97     47.64 o 
   3   3   8        5.37        7.47      2.44 o 
   4   3   8      209.17      187.19     10.31 o 
   5   3   8      235.13      256.34     19.36 o 
   6   3   8       41.57       50.44      8.29 o 
   7   3   8      241.40      243.31     19.92 o 
   8   3   8      235.00      255.52     24.48 o 
   9   3   8       80.67       90.70     15.02 o 
  10   3   8      103.72       91.65     18.67 o 
  11   3   8        0.09        0.01      8.47 o 
  12   3   8       15.36       14.06     10.26 o 
  13   3   8        1.59        1.02     25.26 o 
   0   4   8       62.49       59.87      7.71 o 
   1   4   8     1423.97     1388.38     36.84 o 
   2   4   8      158.38      162.91      7.85 o 
   3   4   8       79.89       96.27     15.53 o 
   4   4   8       22.86       21.48      5.64 o 
   5   4   8       12.94       15.87      5.19 o 
   6   4   8      118.03      124.95     16.59 o 
   7   4   8      114.38      125.27     17.34 o 
   8   4   8        2.02       10.61      6.84 o 
   9   4   8       75.43      107.03     17.29 o 
  10   4   8      113.70      126.24     24.19 o 
  11   4   8       47.72       69.18     16.63 o 
  12   4   8        6.16       11.40     11.46 o 
  13   4   8        6.74        7.68     17.11 o 
   1   5   8      136.43      132.60      8.78 o 
   2   5   8      252.35      251.71     15.03 o 
   3   5   8       41.87       46.51      7.15 o 
   4   5   8      119.33      130.29     17.04 o 
   5   5   8        5.92       13.55      6.48 o 
   6   5   8       48.01       51.63     11.21 o 
   7   5   8        0.02        3.91      8.63 o 
   8   5   8      249.14      245.65     26.48 o 
   9   5   8        0.73       11.36      9.19 o 
  10   5   8       15.03       20.60     14.69 o 
  11   5   8        0.69        9.83     10.42 o 
  12   5   8       13.18       16.41     12.27 o 
   0   6   8        4.02        9.87      6.44 o 
   1   6   8       24.78       31.71      6.86 o 
   2   6   8       11.18       13.89      4.87 o 
   3   6   8       40.86       43.66      8.73 o 
   4   6   8        4.83       14.56      7.56 o 
   5   6   8       74.91       92.63     15.26 o 
   6   6   8        4.20        8.90      7.43 o 
   7   6   8       36.21       44.34     10.82 o 
   8   6   8        3.21       -3.60      7.28 o 
   9   6   8        4.65       10.21      8.22 o 
  10   6   8       37.38       31.47     11.66 o 
  11   6   8       28.34       29.97     18.41 o 
   1   7   8       41.33       36.33     18.02 o 
   2   7   8        1.87        5.79      6.12 o 
   3   7   8       48.07       47.88      9.18 o 
   4   7   8      265.01      259.18     22.00 o 
   5   7   8       20.97       12.82      7.79 o 
   6   7   8        0.04        1.89      6.63 o 
   7   7   8        0.53       -8.22      8.73 o 
   8   7   8       34.71       32.56     10.95 o 
   9   7   8        0.80        0.79      6.96 o 
  10   7   8        3.01        8.89      9.14 o 
   1   8   8        1.77        6.33      9.18 o 
   2   8   8       39.76       42.60     13.84 o 
   3   8   8        6.79        9.85      7.05 o 
   4   8   8        0.00        5.76      7.93 o 
   5   8   8        0.17        0.69      7.58 o 
   6   8   8       16.88       18.10     11.29 o 
   7   8   8       10.58       15.94      7.58 o 
   8   8   8        7.29        8.83     10.95 o 
   9   8   8        0.28        6.79      8.67 o 
   1   9   8        0.21       22.42     16.90 o 
   2   9   8        8.09       18.52     11.70 o 
   3   9   8       50.76       82.08     20.08 o 
   4   9   8       28.43       17.82     10.00 o 
   5   9   8       42.90       43.33     12.36 o 
   6   9   8        2.71        6.63     10.59 o 
   0  10   8       17.89       13.54     15.78 o 
   1  10   8        2.13       15.20     12.98 o 
   2  10   8       29.50       62.42     25.52 o 
   3  10   8       14.48       10.69     17.50 o 
   1   1   9      202.56      213.85      9.80 o 
   2   1   9      655.26      661.58     20.87 o 
   3   1   9       38.42       58.98      4.46 o 
   4   1   9      447.47      485.97     18.47 o 
   5   1   9        7.99        2.77      2.46 o 
   6   1   9      147.89      154.67     11.70 o 
   7   1   9      234.10      238.86     12.30 o 
   8   1   9      272.02      273.53     20.78 o 
   9   1   9        8.62       12.80      6.98 o 
  10   1   9       93.83      107.20     14.46 o 
  11   1   9        6.30       -6.55     11.81 o 
  12   1   9        0.21        2.93     14.31 o 
  13   1   9        0.99        5.43     12.76 o 
   0   2   9      170.97      164.71     12.71 o 
   1   2   9      399.27      400.68     17.13 o 
   2   2   9      652.15      716.36     26.42 o 
   3   2   9      352.05      417.26     33.91 o 
   4   2   9        5.49        6.72      3.10 o 
   5   2   9      181.75      160.65     10.18 o 
   6   2   9        8.97       14.97      5.32 o 
   7   2   9      378.29      331.37     17.93 o 
   8   2   9      559.24      577.76     24.00 o 
   9   2   9       34.72       32.22      8.55 o 
  10   2   9        0.17       -4.79      6.77 o 
  11   2   9       30.01       28.48     11.86 o 
  12   2   9        1.82        8.57      9.72 o 
  13   2   9       16.89       17.24     16.21 o 
  14   2   9        2.43      -18.28     16.38 o 
   1   3   9      510.47      508.31     19.77 o 
   2   3   9     1683.27     1740.96    101.60 o 
   3   3   9      437.06      450.69     26.01 o 
   4   3   9      440.61      499.47     27.18 o 
   5   3   9      403.90      378.31     27.00 o 
   6   3   9        3.46        8.23      4.53 o 
   7   3   9       37.19       31.95      7.14 o 
   8   3   9        9.22       14.15      6.85 o 
   9   3   9       74.61       82.84     14.09 o 
  10   3   9        5.13       23.07     10.44 o 
  11   3   9       43.21       24.44     14.53 o 
  12   3   9       20.02        8.20     20.52 o 
  13   3   9       27.63       28.70     13.66 o 
   0   4   9      570.23      567.26     19.54 o 
   1   4   9        4.29       11.17      3.25 o 
   2   4   9      151.89      186.16     11.42 o 
   3   4   9      289.45      292.94     18.30 o 
   4   4   9      139.75      139.37     13.26 o 
   5   4   9       44.74       41.02     11.37 o 
   6   4   9      357.98      336.21     18.06 o 
   7   4   9      303.08      311.25     23.68 o 
   8   4   9       56.01       74.91     13.31 o 
   9   4   9      204.70      198.98     23.88 o 
  10   4   9        0.26        5.46      7.79 o 
  11   4   9        0.40       11.77     10.07 o 
  12   4   9        5.01       13.53     15.82 o 
  13   4   9       12.99       27.80     14.24 o 
   1   5   9       68.63       83.55      8.50 o 
   2   5   9      249.29      272.46     15.44 o 
   3   5   9       13.83       20.26      6.07 o 
   4   5   9      291.06      278.54     23.05 o 
   5   5   9       11.55       14.75      6.53 o 
   6   5   9        1.30        9.53      6.47 o 
   7   5   9      150.34      160.25     20.71 o 
   8   5   9        7.90       13.09      7.63 o 
   9   5   9        8.37       21.74      8.66 o 
  10   5   9        2.12       14.26      8.08 o 
  11   5   9        0.46       -6.43      9.24 o 
  12   5   9        0.08       -0.20     11.34 o 
   0   6   9     1250.19     1124.20     73.41 o 
   1   6   9       87.70       87.93     12.88 o 
   2   6   9        0.27        0.90      3.95 o 
   3   6   9       62.35       63.72      8.81 o 
   4   6   9        7.57        8.84      6.78 o 
   5   6   9       96.08       99.59     19.57 o 
   6   6   9        1.30        5.94      6.96 o 
   7   6   9       11.90       11.37      8.15 o 
   8   6   9        5.95       13.88      8.62 o 
   9   6   9      184.13      167.63     29.12 o 
  10   6   9        8.09       17.36     18.58 o 
  11   6   9        1.74       17.25     10.47 o 
   1   7   9        2.31        6.21      7.16 o 
   2   7   9      154.21      143.57     18.53 o 
   3   7   9       24.25       22.68      8.00 o 
   4   7   9        6.41        8.95      7.11 o 
   5   7   9        1.06        7.22      6.95 o 
   6   7   9       28.16       24.20     11.74 o 
   7   7   9       17.95        8.83      7.87 o 
   8   7   9       18.10        9.62      8.16 o 
   9   7   9        2.06        2.61     10.70 o 
  10   7   9        8.71       36.26     13.60 o 
   0   8   9       14.92       15.17     12.07 o 
   1   8   9      132.70      142.66     24.98 o 
   2   8   9      109.25       90.21     20.72 o 
   3   8   9       43.52       45.93     11.54 o 
   4   8   9        0.17        7.89      7.18 o 
   5   8   9       35.27       35.13     10.29 o 
   6   8   9       89.55       74.42     14.98 o 
   7   8   9       51.09       56.85     12.43 o 
   8   8   9        1.01       14.17     11.76 o 
   1   9   9       11.99       14.48     15.52 o 
   2   9   9        0.78       -8.71      8.88 o 
   3   9   9       16.02        3.03      9.58 o 
   4   9   9       25.78       19.08     10.49 o 
   5   9   9        5.61        7.40      9.43 o 
   6   9   9        0.01        5.74     12.67 o 
   0  10   9        8.05       12.85     18.28 o 
   1  10   9        4.76        5.09     17.50 o 
   2  10   9        7.00       37.76     21.81 o 
   0   0  10        3.07        6.29      4.91 o 
   1   0  10      602.69      638.14     24.99 o 
   2   0  10     4150.50     4786.00     69.97 o 
   3   0  10     1362.22     1263.05     39.53 o 
   4   0  10     1395.17     1469.32     34.39 o 
   5   0  10      851.22      839.83     25.85 o 
   6   0  10      234.77      226.45     19.22 o 
   7   0  10      154.14      131.78     18.10 o 
   8   0  10       13.75        8.59      6.43 o 
   9   0  10        2.45        9.90      6.14 o 
  10   0  10       52.04       48.45     19.14 o 
  11   0  10       29.17       34.75     15.95 o 
  12   0  10      142.09      113.63     29.23 o 
   1   1  10     1081.70     1161.80     24.03 o 
   2   1  10      630.81      664.49     13.69 o 
   3   1  10      262.09      321.88     10.50 o 
   4   1  10      833.40      914.74     24.36 o 
   5   1  10       41.31       44.91      6.07 o 
   6   1  10       17.44       22.03      5.00 o 
   7   1  10       74.22       71.89      8.18 o 
   8   1  10       10.23       16.07      7.92 o 
   9   1  10      267.89      244.23     27.27 o 
  10   1  10        0.71        5.84      6.59 o 
  11   1  10       65.20       69.49     25.00 o 
  12   1  10        0.53        7.85     15.17 o 
  13   1  10       13.71       19.05     17.16 o 
   0   2  10      443.82      490.85     22.79 o 
   1   2  10       59.18       64.65      7.25 o 
   2   2  10       72.78       66.21      7.41 o 
   3   2  10      147.88      148.26      9.29 o 
   4   2  10      665.29      683.02     25.61 o 
   5   2  10      524.78      519.74     30.95 o 
   6   2  10       62.16       68.55      9.43 o 
   7   2  10        0.56       -2.24      4.29 o 
   8   2  10       11.35       21.17      6.42 o 
   9   2  10       19.51       22.16     11.64 o 
  10   2  10       26.42       37.50     18.75 o 
  11   2  10       66.80       65.99     16.30 o 
  12   2  10        2.37       11.21     10.56 o 
  13   2  10        0.25       10.09     15.26 o 
   1   3  10      382.48      369.17     14.71 o 
   2   3  10      449.50      503.16     23.21 o 
   3   3  10        1.73        3.40      2.12 o 
   4   3  10        1.35        0.41      1.94 o 
   5   3  10       39.54       35.67      6.98 o 
   6   3  10       25.87       39.07      7.48 o 
   7   3  10       60.91       60.79      9.39 o 
   8   3  10        0.11       -1.59      5.21 o 
   9   3  10        0.19       -5.51      6.00 o 
  10   3  10       12.00        2.96      8.04 o 
  11   3  10       36.35       42.12     12.55 o 
  12   3  10        0.15       -1.87     17.29 o 
  13   3  10        0.25        6.06     10.87 o 
   0   4  10       57.24       75.08     12.51 o 
   1   4  10      431.25      434.46     17.06 o 
   2   4  10       71.92       87.77      9.05 o 
   3   4  10       36.23       33.19      7.04 o 
   4   4  10        3.02        2.03      3.59 o 
   5   4  10      109.55       96.25     11.46 o 
   6   4  10       20.69       25.43      6.61 o 
   7   4  10       24.27       33.53      8.90 o 
   8   4  10        3.25        6.01      6.68 o 
   9   4  10        4.50        8.61     11.66 o 
  10   4  10       23.98       20.03      8.73 o 
  11   4  10       42.87       40.11     13.32 o 
  12   4  10        1.77       -2.11      9.69 o 
  13   4  10        0.59        2.00     12.59 o 
   1   5  10      767.92      700.18     24.65 o 
   2   5  10        3.65        9.45      4.97 o 
   3   5  10       14.63       11.62      4.91 o 
   4   5  10        0.26        5.68      4.27 o 
   5   5  10       18.51       13.52      6.23 o 
   6   5  10       29.13       21.09      8.64 o 
   7   5  10        6.75        1.41      7.10 o 
   8   5  10       67.81       72.24     14.17 o 
   9   5  10       38.18       34.35     10.12 o 
  10   5  10        0.15       13.81      9.24 o 
  11   5  10       21.58       14.06     11.28 o 
  12   5  10       16.87       22.45     13.90 o 
   0   6  10      304.49      289.93     22.19 o 
   1   6  10      298.42      262.51     24.74 o 
   2   6  10       44.39       44.78      9.75 o 
   3   6  10      188.75      176.53     16.43 o 
   4   6  10      199.87      208.39     22.93 o 
   5   6  10      154.80      156.98     19.92 o 
   6   6  10        1.41       10.03     10.22 o 
   7   6  10       24.84       36.15     10.22 o 
   8   6  10        0.18        9.48      7.62 o 
   9   6  10       45.21       31.11     11.24 o 
  10   6  10        0.51       -0.46     14.13 o 
  11   6  10        8.34       -2.99      8.33 o 
   1   7  10      165.24      148.14     22.24 o 
   2   7  10       60.57       64.87     12.33 o 
   3   7  10       37.25       49.88     14.93 o 
   4   7  10       34.07       20.29      7.95 o 
   5   7  10       29.70       44.92     14.45 o 
   6   7  10        0.51        7.13      8.11 o 
   7   7  10       63.91       56.50     12.30 o 
   8   7  10        5.33        7.16     19.49 o 
   9   7  10        1.15        3.05     10.51 o 
  10   7  10       26.72       38.09     11.90 o 
   0   8  10        1.70        7.67     11.12 o 
   1   8  10        1.35       23.80     13.36 o 
   2   8  10      176.46      161.51     27.24 o 
   3   8  10        1.66        7.80      7.76 o 
   4   8  10       38.72       29.76      9.86 o 
   5   8  10       80.37       96.70     16.76 o 
   6   8  10        7.43       11.28      8.20 o 
   7   8  10        5.56        9.95      8.53 o 
   8   8  10        3.61        7.43      8.98 o 
   1   9  10       32.96       41.04     19.31 o 
   2   9  10        0.95        9.80     10.68 o 
   3   9  10       19.26       15.71     10.88 o 
   4   9  10        0.13        9.51     11.43 o 
   5   9  10        2.07       10.81      9.01 o 
   6   9  10        4.89       10.75      8.96 o 
   0  10  10        3.92       -0.78     14.83 o 
   1  10  10        4.35       -0.09     16.47 o 
   2  10  10       15.56      -14.40     16.12 o 
   1   1  11       13.71       15.68      4.02 o 
   2   1  11      192.44      204.81     10.91 o 
   3   1  11       91.00       99.27      6.07 o 
   4   1  11      222.15      227.85      8.82 o 
   5   1  11        0.92        4.56      2.84 o 
   6   1  11       33.25       47.78      6.62 o 
   7   1  11       86.26       77.12      8.95 o 
   8   1  11        7.34       10.01      5.73 o 
   9   1  11      160.18      172.48     18.98 o 
  10   1  11       13.36       22.94      8.04 o 
  11   1  11       96.60      109.75     30.00 o 
  12   1  11        0.43       12.59     14.92 o 
  13   1  11        6.94       -3.28     15.17 o 
   0   2  11     6047.94     7007.72    114.24 o 
   1   2  11      274.87      294.38     13.15 o 
   2   2  11      570.05      624.75     23.52 o 
   3   2  11      708.18      763.81     40.89 o 
   4   2  11      204.38      203.79     10.99 o 
   5   2  11      647.63      624.63     27.42 o 
   6   2  11        4.21        5.02      3.95 o 
   7   2  11       72.12       71.86     10.25 o 
   8   2  11       34.12       35.52      7.24 o 
   9   2  11       16.74       25.37     10.02 o 
  10   2  11       53.71       67.08     22.50 o 
  11   2  11        0.47        2.93     11.64 o 
  12   2  11        8.98        4.83     13.36 o 
  13   2  11        9.38       30.43     18.19 o 
   1   3  11        7.24       19.29      4.61 o 
   2   3  11      324.43      336.08     14.44 o 
   3   3  11      184.00      215.86     11.87 o 
   4   3  11      503.19      451.13     19.48 o 
   5   3  11      293.12      251.02     15.60 o 
   6   3  11      188.49      190.54     15.49 o 
   7   3  11      157.73      164.70     15.96 o 
   8   3  11        5.03       11.74      8.58 o 
   9   3  11        3.66        3.44      6.14 o 
  10   3  11        0.01       -4.86      7.26 o 
  11   3  11       13.10       21.73     11.88 o 
  12   3  11        4.87        6.21     14.66 o 
  13   3  11        0.03       -0.52     14.23 o 
   0   4  11      860.37      876.57     35.06 o 
   1   4  11     1021.46     1039.47     27.03 o 
   2   4  11     1001.16      958.77     25.48 o 
   3   4  11       12.31       14.06      4.84 o 
   4   4  11       36.10       33.19      6.90 o 
   5   4  11       44.83       41.22      7.61 o 
   6   4  11        1.35        6.02      6.57 o 
   7   4  11      305.64      293.41     29.12 o 
   8   4  11       31.10       30.15      9.06 o 
   9   4  11       63.48       65.73     13.13 o 
  10   4  11        2.13       18.05     11.12 o 
  11   4  11       12.12       13.51      9.84 o 
  12   4  11       37.68       55.66     23.06 o 
   1   5  11      200.73      194.47     13.70 o 
   2   5  11        6.09        3.12      4.57 o 
   3   5  11      451.43      406.77     20.00 o 
   4   5  11      155.61      157.82     15.70 o 
   5   5  11        2.22        6.52      5.84 o 
   6   5  11        2.36        5.11      6.59 o 
   7   5  11       13.99       28.30      9.39 o 
   8   5  11        0.12       13.76     10.31 o 
   9   5  11        0.30        2.39      9.84 o 
  10   5  11        0.91       10.62      7.96 o 
  11   5  11        1.32        4.07      8.55 o 
  12   5  11        6.42      -21.30     15.52 o 
   0   6  11       23.87       24.83     13.36 o 
   1   6  11       34.80       34.64      8.96 o 
   2   6  11       97.33       96.08     17.26 o 
   3   6  11      268.88      253.71     19.13 o 
   4   6  11        1.94       -1.58      8.79 o 
   5   6  11      102.02      117.26     21.81 o 
   6   6  11        0.07       -1.31      5.55 o 
   7   6  11       10.98       16.38      8.46 o 
   8   6  11        0.09       16.08      8.78 o 
   9   6  11        0.13        3.41      9.14 o 
  10   6  11        8.24       17.64     18.11 o 
  11   6  11        1.06        1.96     13.32 o 
   1   7  11       25.43       30.80      9.41 o 
   2   7  11        1.45        2.34      6.24 o 
   3   7  11       11.65       16.69      7.25 o 
   4   7  11       64.95       71.58     13.85 o 
   5   7  11       68.59       61.30     13.15 o 
   6   7  11        0.50       -2.46      7.64 o 
   7   7  11        7.77       20.09      8.65 o 
   8   7  11        0.13        9.41      8.65 o 
   9   7  11        1.83       -3.35      9.22 o 
  10   7  11        4.42       15.71     22.50 o 
   0   8  11        7.81       -0.52     12.33 o 
   1   8  11       39.60       45.95     17.24 o 
   2   8  11       34.56       48.41     14.34 o 
   3   8  11        0.00        4.04     15.04 o 
   4   8  11        0.02        5.62      7.15 o 
   5   8  11        0.33        5.51      8.10 o 
   6   8  11        6.43       19.92      8.69 o 
   7   8  11        1.57        6.73     10.12 o 
   8   8  11        0.26       12.67     10.08 o 
   1   9  11        6.78       18.02     12.24 o 
   2   9  11       12.99       28.12     12.43 o 
   3   9  11       21.38       10.01     12.09 o 
   4   9  11       29.59       58.23     16.06 o 
   5   9  11        1.50       14.76     10.56 o 
   6   9  11        8.14        8.11      9.34 o 
   0  10  11       18.90       58.20     24.57 o 
   1  10  11       12.69        6.64     17.59 o 
   0   0  12     7262.95     8190.95    138.46 o 
   1   0  12     1765.19     1931.54     47.71 o 
   2   0  12     4529.30     5322.00     80.56 o 
   3   0  12     4234.49     4373.81    209.57 o 
   4   0  12      379.55      412.04     17.69 o 
   5   0  12      126.78      139.18     13.50 o 
   6   0  12        6.63        1.92      4.15 o 
   7   0  12      120.46      144.70     19.42 o 
   8   0  12        6.07       -1.82      7.46 o 
   9   0  12        1.23       -9.91      8.36 o 
  10   0  12        0.98        9.40     13.62 o 
  11   0  12        3.04       -2.59     10.86 o 
  12   0  12        4.91       24.05     16.64 o 
   1   1  12     2039.13     2368.66     40.64 o 
   2   1  12        0.07        3.68      2.90 o 
   3   1  12      111.62      126.84      8.36 o 
   4   1  12       44.16       40.27      4.89 o 
   5   1  12      115.07      114.29     10.10 o 
   6   1  12      530.65      531.87     18.20 o 
   7   1  12      232.43      243.73     13.72 o 
   8   1  12       69.65       65.64     11.77 o 
   9   1  12      225.51      246.97     22.93 o 
  10   1  12       89.35      114.54     16.10 o 
  11   1  12       11.03       27.45     17.98 o 
  12   1  12        5.13       -3.28     13.45 o 
  13   1  12       18.26       36.64     20.52 o 
   0   2  12     3646.78     3917.47     96.17 o 
   1   2  12     1626.75     1846.55     45.81 o 
   2   2  12      671.85      636.29     20.15 o 
   3   2  12      995.64     1057.75     57.58 o 
   4   2  12        0.03        3.26      2.72 o 
   5   2  12      137.61      142.77     10.36 o 
   6   2  12       83.04      101.04     11.81 o 
   7   2  12        0.06        0.63      4.32 o 
   8   2  12       36.50       41.83      8.55 o 
   9   2  12        6.46        6.85      6.80 o 
  10   2  12       21.79       13.18      9.96 o 
  11   2  12        0.10        6.68      9.24 o 
  12   2  12       17.33       47.51     20.78 o 
  13   2  12        0.09       11.90     15.00 o 
   1   3  12      797.86      828.34     23.72 o 
   2   3  12      796.09      787.42     28.46 o 
   3   3  12      102.34       90.63      9.53 o 
   4   3  12       25.70       19.71      5.24 o 
   5   3  12       84.16       71.97     10.07 o 
   6   3  12       28.28       30.84      6.96 o 
   7   3  12       38.26       30.41      7.29 o 
   8   3  12        8.17       11.48      5.96 o 
   9   3  12        1.20       10.01      7.34 o 
  10   3  12        3.44       13.17     12.50 o 
  11   3  12        9.06       20.62      9.69 o 
  12   3  12       31.75       48.03     14.82 o 
  13   3  12        0.19       16.47     14.31 o 
   0   4  12       61.01       54.59     11.53 o 
   1   4  12       46.08       42.62      7.36 o 
   2   4  12        0.09        3.55      3.32 o 
   3   4  12      152.85      139.44     15.88 o 
   4   4  12        1.36        3.81      4.33 o 
   5   4  12       11.37       12.88      5.60 o 
   6   4  12       39.91       36.45      8.11 o 
   7   4  12       61.02       62.65     12.35 o 
   8   4  12       77.51       65.45     13.45 o 
   9   4  12        3.97        5.68      7.59 o 
  10   4  12        3.99        4.85      7.69 o 
  11   4  12        2.08        7.77      9.31 o 
  12   4  12        3.49       18.73     24.05 o 
   1   5  12      245.84      223.05     15.24 o 
   2   5  12      191.11      184.80     18.71 o 
   3   5  12      197.66      209.68     17.75 o 
   4   5  12       13.27       13.74      6.00 o 
   5   5  12       61.30       68.51     10.66 o 
   6   5  12       50.96       54.63     12.16 o 
   7   5  12       77.42       72.54     14.59 o 
   8   5  12        5.09       13.62      8.19 o 
   9   5  12        6.49        9.08     13.47 o 
  10   5  12       11.68       19.16     18.21 o 
  11   5  12        0.02        0.26     10.16 o 
   0   6  12        0.90       -1.21      8.28 o 
   1   6  12       56.22       55.92     10.64 o 
   2   6  12      115.86      104.18     14.58 o 
   3   6  12        0.15       -0.73      4.73 o 
   4   6  12       51.21       49.60     10.95 o 
   5   6  12        1.40       -0.46      5.64 o 
   6   6  12       47.77       37.43     10.75 o 
   7   6  12        2.01        0.17      7.15 o 
   8   6  12        5.45        1.39      8.12 o 
   9   6  12       33.25       16.27     13.20 o 
  10   6  12       20.22       30.73     10.03 o 
  11   6  12        9.13       13.73     10.36 o 
   1   7  12       11.41       19.74      8.47 o 
   2   7  12        8.54        9.16      6.23 o 
   3   7  12       70.32       73.47     13.41 o 
   4   7  12       92.26      117.23     18.73 o 
   5   7  12       15.39       21.80      9.37 o 
   6   7  12        0.61        0.52      7.05 o 
   7   7  12       91.42       89.95     16.29 o 
   8   7  12        1.41        1.82      7.35 o 
   9   7  12       10.41       19.92     10.22 o 
   0   8  12      148.60      238.39     42.76 o 
   1   8  12        2.31       11.98     15.26 o 
   2   8  12        4.45       18.34     11.22 o 
   3   8  12        8.30       25.55     11.66 o 
   4   8  12       28.72       25.26      9.86 o 
   5   8  12       24.14       22.67     10.55 o 
   6   8  12        0.21        8.91      8.59 o 
   7   8  12        0.07       -5.11      7.82 o 
   8   8  12        3.55        4.59      9.50 o 
   1   9  12        0.36       37.68     16.55 o 
   2   9  12        2.25       14.33     10.76 o 
   3   9  12        0.18       -9.45     10.05 o 
   4   9  12        8.70       12.28     13.26 o 
   5   9  12        6.06       19.83     13.97 o 
   1   1  13      365.37      398.28     16.20 o 
   2   1  13       92.59      121.06     10.96 o 
   3   1  13      278.99      265.06     10.36 o 
   4   1  13       33.29       37.56      4.69 o 
   5   1  13       25.27       31.62      5.29 o 
   6   1  13       76.05       71.96      8.81 o 
   7   1  13        0.12        3.79      3.62 o 
   8   1  13       24.77       29.48      8.02 o 
   9   1  13      235.17      211.93     21.44 o 
  10   1  13        8.99       18.20      7.70 o 
  11   1  13       15.83        7.07      9.06 o 
  12   1  13        8.82       22.85     15.17 o 
  13   1  13        5.11       18.88     19.23 o 
   0   2  13      583.11      658.59     29.91 o 
   1   2  13      298.29      332.93     15.19 o 
   2   2  13      322.21      319.46     14.89 o 
   3   2  13      979.27      937.70     41.29 o 
   4   2  13      716.03      667.11     19.79 o 
   5   2  13      172.47      189.00     13.26 o 
   6   2  13       78.86       79.95     11.09 o 
   7   2  13      136.78      146.42     15.29 o 
   8   2  13        8.04       20.53      6.04 o 
   9   2  13       34.71       28.84     10.70 o 
  10   2  13        2.05       18.29     10.98 o 
  11   2  13       12.93       27.43     11.54 o 
  12   2  13        0.02        0.95     13.54 o 
  13   2  13       21.95       55.35     22.33 o 
   1   3  13     1044.45     1051.77     31.31 o 
   2   3  13       35.19       39.83      6.74 o 
   3   3  13      878.88      929.94     34.52 o 
   4   3  13        3.64        2.56      3.68 o 
   5   3  13       26.85       28.74      6.73 o 
   6   3  13      155.54      141.82     14.77 o 
   7   3  13      491.90      488.50     26.74 o 
   8   3  13        0.44       -1.57      5.91 o 
   9   3  13       18.21       30.28      9.72 o 
  10   3  13        3.58       28.76      9.96 o 
  11   3  13       50.42       88.12     19.92 o 
  12   3  13        2.31        6.98     10.27 o 
  13   3  13        0.41        3.36     18.19 o 
   0   4  13       70.21       72.37     13.68 o 
   1   4  13        1.90        4.85      3.51 o 
   2   4  13      289.08      274.37     14.60 o 
   3   4  13        0.34        2.66      4.51 o 
   4   4  13      430.18      400.32     21.53 o 
   5   4  13      832.09      747.37     43.68 o 
   6   4  13      131.01      144.83     15.45 o 
   7   4  13        4.85       10.20      7.02 o 
   8   4  13       13.73       18.86      8.60 o 
   9   4  13       23.74       39.71     13.48 o 
  10   4  13        8.23       15.26     11.97 o 
  11   4  13       24.39       32.37     13.96 o 
  12   4  13       41.21       57.95     14.73 o 
   1   5  13        3.58        6.57      3.92 o 
   2   5  13       25.27       24.53      7.40 o 
   3   5  13       33.35       34.08      7.82 o 
   4   5  13        3.81       10.04      5.75 o 
   5   5  13      522.59      455.69     23.16 o 
   6   5  13       23.98       31.15      9.63 o 
   7   5  13        0.76       13.83      8.23 o 
   8   5  13       31.45       29.43     10.29 o 
   9   5  13       33.93       50.83     15.68 o 
  10   5  13        0.39       25.81      9.15 o 
  11   5  13        5.63       28.83     10.42 o 
   0   6  13        6.67        1.90      8.19 o 
   1   6  13       77.07       79.21     12.71 o 
   2   6  13      393.63      373.00     23.19 o 
   3   6  13        2.68        0.31      7.42 o 
   4   6  13      135.68      153.16     20.14 o 
   5   6  13        0.63       11.80      7.46 o 
   6   6  13      119.67      108.30     18.48 o 
   7   6  13      115.85      119.50     18.53 o 
   8   6  13        9.13       13.91      9.03 o 
   9   6  13        0.15       -2.37      7.55 o 
  10   6  13        5.92       -7.18      7.85 o 
   1   7  13        6.12       13.15      9.11 o 
   2   7  13        3.55       13.70      6.62 o 
   3   7  13       14.99       24.88      8.45 o 
   4   7  13        2.89        1.29      6.91 o 
   5   7  13       92.30       77.29     14.62 o 
   6   7  13        2.47       -3.09     10.02 o 
   7   7  13        0.66       -7.19      7.80 o 
   8   7  13       23.32       35.30      9.64 o 
   9   7  13        0.18       12.32      8.77 o 
   0   8  13      319.18      378.32     44.83 o 
   1   8  13      130.96      146.74     35.78 o 
   2   8  13       38.23       60.71     16.39 o 
   3   8  13      190.92      182.21     29.52 o 
   4   8  13       72.39       77.30     15.19 o 
   5   8  13        0.87        2.26      6.91 o 
   6   8  13       30.22       45.91     11.07 o 
   7   8  13       10.56        1.74      8.70 o 
   1   9  13        5.50       17.50     17.93 o 
   2   9  13        8.92        7.43     14.74 o 
   3   9  13       10.46       18.17     11.22 o 
   4   9  13        0.13       17.67     11.14 o 
   5   9  13       11.24       12.47     22.24 o 
   0   0  14        4.63        5.26      6.72 o 
   1   0  14     4463.79     4992.25     83.29 o 
   2   0  14      518.83      583.99     28.89 o 
   3   0  14      308.28      310.54     21.38 o 
   4   0  14       68.47       57.71      8.88 o 
   5   0  14        8.93        8.20      4.34 o 
   6   0  14      690.48      683.67     26.59 o 
   7   0  14      477.89      477.30     29.73 o 
   8   0  14        5.52        0.84      6.13 o 
   9   0  14       51.60       34.49     17.16 o 
  10   0  14       45.81       42.42     20.35 o 
  11   0  14       46.35       55.18     21.64 o 
  12   0  14        8.98       21.04     18.11 o 
   1   1  14      763.65     1009.28     31.98 o 
   2   1  14     1795.61     1881.01     36.73 o 
   3   1  14      230.82      218.79     10.02 o 
   4   1  14      844.35      789.07     26.12 o 
   5   1  14       30.04       25.39      5.16 o 
   6   1  14      234.06      229.25     13.25 o 
   7   1  14      223.24      258.27     16.27 o 
   8   1  14      270.11      271.87     18.39 o 
   9   1  14        8.03        9.60      7.15 o 
  10   1  14       42.37       48.31     11.30 o 
  11   1  14        1.51        2.24      8.66 o 
  12   1  14        1.16       -3.79     13.36 o 
  13   1  14        4.55       -0.69     15.52 o 
   0   2  14     1068.07     1159.82     71.69 o 
   1   2  14      334.56      358.77     16.20 o 
   2   2  14      151.99      167.39     17.20 o 
   3   2  14      579.63      604.52     41.18 o 
   4   2  14      171.43      184.06     12.24 o 
   5   2  14      227.15      224.08     13.62 o 
   6   2  14       99.31      106.42     12.61 o 
   7   2  14        1.52        6.72      5.22 o 
   8   2  14       62.87       77.34     11.30 o 
   9   2  14       10.48       20.96      6.31 o 
  10   2  14       16.77        8.89     10.00 o 
  11   2  14        3.11        9.51      8.61 o 
  12   2  14       22.50       36.90     19.14 o 
  13   2  14        1.90        2.93     16.64 o 
   1   3  14      405.53      381.12     17.21 o 
   2   3  14       73.19       87.16     10.14 o 
   3   3  14       33.74       26.45      5.62 o 
   4   3  14      196.77      207.14     16.90 o 
   5   3  14      299.38      306.14     17.67 o 
   6   3  14      186.50      179.32     16.85 o 
   7   3  14        0.09        7.53      5.51 o 
   8   3  14        1.01        9.72      5.61 o 
   9   3  14       29.38       57.30     12.65 o 
  10   3  14       55.44       55.05     12.24 o 
  11   3  14       10.67       29.74     12.71 o 
  12   3  14        0.23       -1.10     10.91 o 
   0   4  14     1985.15     1953.05     57.35 o 
   1   4  14      146.14      158.31     13.93 o 
   2   4  14      197.76      186.98     14.08 o 
   3   4  14      714.89      691.66     30.20 o 
   4   4  14      506.21      455.80     21.85 o 
   5   4  14       98.69      113.86     16.41 o 
   6   4  14        2.66        9.22      5.43 o 
   7   4  14      111.47      109.15     16.73 o 
   8   4  14        0.01        6.31      9.16 o 
   9   4  14       16.36       16.19      9.15 o 
  10   4  14        0.04        2.90      8.64 o 
  11   4  14        5.19        7.61     24.01 o 
  12   4  14        4.44        0.33     11.25 o 
   1   5  14      102.00       87.57     12.89 o 
   2   5  14       50.82       47.29     10.20 o 
   3   5  14      177.77      150.01     18.21 o 
   4   5  14       14.79       16.87      5.74 o 
   5   5  14      390.17      376.08     22.23 o 
   6   5  14        3.90        6.95      6.64 o 
   7   5  14        1.44       11.61      7.57 o 
   8   5  14        1.37        8.16      7.86 o 
   9   5  14        0.03       -4.93      7.50 o 
  10   5  14       29.39       50.10     11.57 o 
  11   5  14        0.16       14.10     17.06 o 
   0   6  14       16.81       41.04     16.73 o 
   1   6  14       16.60       29.93      7.85 o 
   2   6  14      906.16      862.47     44.88 o 
   3   6  14      157.90      171.62     17.55 o 
   4   6  14       63.93       63.03     19.57 o 
   5   6  14        0.23        6.38     11.77 o 
   6   6  14        3.86       15.04      8.02 o 
   7   6  14       11.17        8.35      8.27 o 
   8   6  14        2.71        5.75      8.24 o 
   9   6  14       13.95       20.75      8.30 o 
  10   6  14       10.54       15.71     13.18 o 
   1   7  14      118.00      123.63     21.76 o 
   2   7  14       11.92       11.07     11.17 o 
   3   7  14       12.97       20.73      7.77 o 
   4   7  14        0.41        6.91      9.74 o 
   5   7  14        9.66       14.33      8.23 o 
   6   7  14        3.81        2.88      6.95 o 
   7   7  14       32.03       49.03     11.82 o 
   8   7  14        0.17       -6.77      7.40 o 
   9   7  14       11.78       40.17     10.48 o 
   0   8  14       57.88       59.49     22.24 o 
   1   8  14       69.45       92.94     28.80 o 
   2   8  14       47.18       83.60     25.43 o 
   3   8  14        4.98        5.61     13.97 o 
   4   8  14       18.72       29.25     10.65 o 
   5   8  14        0.73        3.10      9.45 o 
   6   8  14        0.28       -7.25      7.31 o 
   7   8  14        5.78        9.97      9.18 o 
   1   9  14      101.47      155.02     43.11 o 
   2   9  14        0.26        7.25     10.17 o 
   3   9  14        8.03       24.48     13.36 o 
   4   9  14        5.80       -6.00     10.24 o 
   5   9  14        7.88        3.62     12.11 o 
   1   1  15        2.83        7.12      3.69 o 
   2   1  15       58.75       67.05      9.14 o 
   3   1  15      411.91      392.22     16.37 o 
   4   1  15       92.67       85.42      9.04 o 
   5   1  15      633.46      566.09     19.52 o 
   6   1  15        0.01        1.51      3.49 o 
   7   1  15      127.62      126.97     14.01 o 
   8   1  15        3.68       12.75      5.71 o 
   9   1  15      193.04      179.75     21.00 o 
  10   1  15        0.59       -5.89      8.88 o 
  11   1  15        2.51       27.18     11.49 o 
  12   1  15        1.88       -4.66     14.23 o 
  13   1  15        1.42        7.50     16.04 o 
   0   2  15      584.75      587.29     30.33 o 
   1   2  15      356.29      381.36     17.29 o 
   2   2  15      164.39      165.44     13.08 o 
   3   2  15      102.80      102.16     11.19 o 
   4   2  15       45.28       47.26      6.96 o 
   5   2  15      102.96      109.61     10.73 o 
   6   2  15     1104.80      921.76     30.83 o 
   7   2  15      123.50      113.98     13.63 o 
   8   2  15      228.97      241.20     19.99 o 
   9   2  15      148.89      159.45     17.07 o 
  10   2  15        0.87        7.65     11.85 o 
  11   2  15        0.69        5.51     10.20 o 
  12   2  15       76.47       75.09     23.28 o 
  13   2  15       22.86       51.90     24.49 o 
   1   3  15       15.72        8.87      3.96 o 
   2   3  15      147.39      153.87     13.57 o 
   3   3  15        3.73        3.93      4.03 o 
   4   3  15      416.88      345.59     18.58 o 
   5   3  15      180.31      198.72     17.43 o 
   6   3  15       64.60       67.25     10.82 o 
   7   3  15       37.57       31.08      7.65 o 
   8   3  15       53.28       49.35     14.06 o 
   9   3  15       49.63       56.75     12.95 o 
  10   3  15      172.49      229.09     25.83 o 
  11   3  15       46.43       29.55     22.89 o 
  12   3  15        0.12       10.99     10.21 o 
   0   4  15      173.26      200.19     22.33 o 
   1   4  15      337.58      298.74     16.83 o 
   2   4  15        2.84        4.08      3.92 o 
   3   4  15        1.74        6.04      5.26 o 
   4   4  15      420.30      407.24     21.06 o 
   5   4  15      321.57      329.52     20.99 o 
   6   4  15       28.75       27.80      7.33 o 
   7   4  15        8.03       19.07      7.05 o 
   8   4  15        0.67       -5.60      6.27 o 
   9   4  15       20.20       32.59     11.85 o 
  10   4  15        2.55       12.78      9.60 o 
  11   4  15       16.24       27.66     12.39 o 
  12   4  15       64.80       80.76     18.57 o 
   1   5  15       18.39       19.78      6.66 o 
   2   5  15       39.46       45.34      9.16 o 
   3   5  15       62.56       77.86     13.23 o 
   4   5  15      568.58      510.43     26.67 o 
   5   5  15       14.00       27.12      7.60 o 
   6   5  15        2.95        6.41      7.32 o 
   7   5  15       17.98       19.33     11.66 o 
   8   5  15        5.94       10.62      8.93 o 
   9   5  15       18.02       25.54     10.63 o 
  10   5  15       76.28       94.41     16.35 o 
  11   5  15        2.77       12.24      8.67 o 
   0   6  15      188.72      185.80     37.59 o 
   1   6  15      284.68      282.18     22.56 o 
   2   6  15        2.16        8.57      6.09 o 
   3   6  15      300.00      273.05     20.98 o 
   4   6  15      140.24      170.50     18.18 o 
   5   6  15       20.15       39.31     10.19 o 
   6   6  15        0.00        2.46      7.98 o 
   7   6  15        2.59       -1.12      7.59 o 
   8   6  15        4.85        3.25      9.08 o 
   9   6  15        1.05        3.14      7.57 o 
  10   6  15        0.06        5.14      9.29 o 
   1   7  15       40.54       48.67     15.00 o 
   2   7  15      313.86      323.92     33.15 o 
   3   7  15      121.84      130.53     18.55 o 
   4   7  15        0.10       -2.54      7.15 o 
   5   7  15       50.79       74.65     15.04 o 
   6   7  15        5.18       16.64      8.25 o 
   7   7  15       17.85       17.04      8.51 o 
   8   7  15       50.67       62.93     14.05 o 
   9   7  15        7.29        7.22      9.01 o 
   0   8  15      234.29      282.79     48.11 o 
   1   8  15       17.06       32.33     17.85 o 
   2   8  15       15.67       26.35     12.28 o 
   3   8  15        1.56       -0.91      9.42 o 
   4   8  15        3.79       12.74      8.99 o 
   5   8  15        1.00        1.66      7.47 o 
   6   8  15        0.07        4.61      8.22 o 
   7   8  15       10.47        3.56      8.67 o 
   1   9  15       45.16       52.23     14.83 o 
   2   9  15      108.69       97.59     29.36 o 
   3   9  15        0.82       -5.54     10.48 o 
   4   9  15        1.54        8.15     11.11 o 
   0   0  16     1094.85     1061.42     58.11 o 
   1   0  16      238.41      231.46     19.32 o 
   2   0  16        0.08       -0.49      4.35 o 
   3   0  16      178.98      163.26     30.78 o 
   4   0  16        0.00        2.09      3.88 o 
   5   0  16       40.23       38.55      7.69 o 
   6   0  16        6.07        7.47      8.45 o 
   7   0  16      826.10      705.39     38.37 o 
   8   0  16     2342.20     2143.23     68.98 o 
   9   0  16      139.21      192.95     41.38 o 
  10   0  16      751.26      749.31     65.96 o 
  11   0  16       63.44       50.95     24.14 o 
  12   0  16        3.88       21.30     16.29 o 
   1   1  16      698.29      635.71     22.64 o 
   2   1  16      144.30      122.64     12.48 o 
   3   1  16      396.67      403.83     18.55 o 
   4   1  16      270.76      231.28     16.46 o 
   5   1  16      504.29      488.37     18.42 o 
   6   1  16     1211.78     1141.66     42.25 o 
   7   1  16     1038.33      934.18     31.30 o 
   8   1  16      732.31      700.94     33.80 o 
   9   1  16       13.48       10.42      6.96 o 
  10   1  16      123.18      112.14     22.02 o 
  11   1  16       20.57       17.54     11.01 o 
  12   1  16        0.07       27.42     17.76 o 
  13   1  16        5.78       35.95     20.17 o 
   0   2  16      109.98      113.25     16.78 o 
   1   2  16       18.87       19.14      5.44 o 
   2   2  16      117.47      102.96     11.65 o 
   3   2  16      155.89      170.99     14.42 o 
   4   2  16      128.42      125.40     11.33 o 
   5   2  16       56.17       65.83      8.65 o 
   6   2  16        5.99        5.75      5.29 o 
   7   2  16      149.48      164.85     16.41 o 
   8   2  16     1315.03     1221.35     38.75 o 
   9   2  16       76.31       96.91     13.20 o 
  10   2  16      383.28      350.71     28.84 o 
  11   2  16        1.54       11.19     10.39 o 
  12   2  16       13.77       19.23     16.04 o 
   1   3  16       32.87       28.67      6.57 o 
   2   3  16      332.62      301.93     16.43 o 
   3   3  16       23.69       20.61      5.81 o 
   4   3  16      351.69      295.32     17.55 o 
   5   3  16      933.47      796.41     29.60 o 
   6   3  16      720.70      647.63     27.36 o 
   7   3  16       36.75       50.41      9.81 o 
   8   3  16      113.31      105.22     14.16 o 
   9   3  16        3.64        0.98      7.04 o 
  10   3  16        7.58       20.95     10.09 o 
  11   3  16        0.33        9.04     15.30 o 
  12   3  16       58.95       43.72     15.09 o 
   0   4  16      152.45      140.64     19.80 o 
   1   4  16       94.82       99.65     12.00 o 
   2   4  16        0.00        3.04      3.50 o 
   3   4  16      464.25      406.27     24.25 o 
   4   4  16      369.64      354.28     20.62 o 
   5   4  16       17.01       19.00      6.97 o 
   6   4  16      143.05      150.04     16.80 o 
   7   4  16        4.81       17.63      6.77 o 
   8   4  16       14.50       13.78      9.25 o 
   9   4  16        4.21        1.06      7.41 o 
  10   4  16      198.85      234.08     29.42 o 
  11   4  16       69.68       77.56     15.01 o 
   1   5  16       48.14       48.54     10.05 o 
   2   5  16       14.05       21.09      6.60 o 
   3   5  16       15.26       13.95      6.59 o 
   4   5  16      468.30      426.87     22.67 o 
   5   5  16      100.44       94.50     13.30 o 
   6   5  16      269.19      226.22     25.58 o 
   7   5  16       62.60       58.04     13.26 o 
   8   5  16        5.10       14.86      9.37 o 
   9   5  16       10.64        3.11      7.97 o 
  10   5  16        7.72        4.18     11.04 o 
  11   5  16       13.40       29.13     11.10 o 
   0   6  16       41.90       54.92     18.97 o 
   1   6  16        9.21       11.52      6.08 o 
   2   6  16      221.67      202.82     21.89 o 
   3   6  16      252.74      270.61     22.53 o 
   4   6  16       86.19      100.36     13.75 o 
   5   6  16        7.92       14.33      8.04 o 
   6   6  16        7.57        7.55      8.81 o 
   7   6  16        1.40        2.17      7.50 o 
   8   6  16        1.03       14.49     12.92 o 
   9   6  16        5.81       12.94      9.23 o 
  10   6  16        0.86       13.99      8.84 o 
   1   7  16      120.17      134.23     24.23 o 
   2   7  16       18.41       36.11     22.03 o 
   3   7  16       50.16       41.03     11.22 o 
   4   7  16      167.31      138.41     20.50 o 
   5   7  16       49.52       83.23     15.19 o 
   6   7  16        7.65        3.34      7.34 o 
   7   7  16        1.64      -10.14      7.47 o 
   8   7  16        5.56        6.85      9.79 o 
   0   8  16      100.82      100.79     30.35 o 
   1   8  16      108.35      137.26     36.99 o 
   2   8  16      156.54      153.58     27.19 o 
   3   8  16        1.83       -8.32      8.97 o 
   4   8  16        1.20        8.92     20.74 o 
   5   8  16       10.89        3.18     15.53 o 
   6   8  16       18.19       40.41     12.12 o 
   1   9  16       36.64       63.80     21.64 o 
   2   9  16       63.55       80.49     32.25 o 
   3   9  16       18.17       43.44     16.15 o 
   1   1  17       37.75       32.63      6.64 o 
   2   1  17       10.96        8.88      4.12 o 
   3   1  17      550.21      494.48     21.06 o 
   4   1  17        3.59        4.07      3.63 o 
   5   1  17       32.66       33.14      6.16 o 
   6   1  17        0.99        7.44      4.19 o 
   7   1  17        6.71        5.77      9.19 o 
   8   1  17      190.23      182.46     21.59 o 
   9   1  17      128.38      112.83     16.41 o 
  10   1  17      256.35      273.63     34.80 o 
  11   1  17        5.49       28.15     13.13 o 
  12   1  17       11.03       23.71     18.88 o 
   0   2  17      313.45      289.49     22.81 o 
   1   2  17      360.65      335.70     17.34 o 
   2   2  17        0.08        0.16      3.27 o 
   3   2  17      134.31      120.60     12.89 o 
   4   2  17      212.19      208.71     14.01 o 
   5   2  17      168.87      166.04     13.58 o 
   6   2  17      909.82      768.86     40.65 o 
   7   2  17       58.67       51.41      9.39 o 
   8   2  17        0.34       -1.57      5.68 o 
   9   2  17        1.65        7.99      7.29 o 
  10   2  17      118.17      140.81     19.62 o 
  11   2  17       58.37       69.49     25.35 o 
  12   2  17       17.63       29.14     16.90 o 
   1   3  17      516.15      451.57     20.48 o 
   2   3  17       13.29       16.08      5.34 o 
   3   3  17      358.70      331.19     17.59 o 
   4   3  17      130.64      149.61     15.58 o 
   5   3  17       48.89       47.98     10.03 o 
   6   3  17      416.09      374.98     21.18 o 
   7   3  17       72.65       71.32     17.36 o 
   8   3  17        3.20        5.38      5.65 o 
   9   3  17      426.77      401.83     29.41 o 
  10   3  17      152.90      210.56     24.98 o 
  11   3  17        2.90       19.66     11.74 o 
  12   3  17       33.37       18.67     20.78 o 
   0   4  17       55.57       62.69     13.80 o 
   1   4  17      230.60      227.08     16.72 o 
   2   4  17        3.52        7.57      5.31 o 
   3   4  17      216.01      199.86     21.04 o 
   4   4  17      661.61      601.87     34.02 o 
   5   4  17       43.44       49.12      9.27 o 
   6   4  17      790.33      667.52     29.51 o 
   7   4  17       60.41       66.80     11.35 o 
   8   4  17       24.03       26.35      9.58 o 
   9   4  17        1.65       11.97      8.84 o 
  10   4  17       14.25       27.83      9.55 o 
  11   4  17       65.10       72.94     16.13 o 
   1   5  17      408.30      389.16     34.27 o 
   2   5  17      384.98      378.85     24.27 o 
   3   5  17      187.10      207.01     22.27 o 
   4   5  17        0.78       -0.55      5.05 o 
   5   5  17        3.34        6.56      5.97 o 
   6   5  17       33.06       33.47      9.34 o 
   7   5  17      156.85      153.81     21.85 o 
   8   5  17        0.26       -5.86      8.29 o 
   9   5  17        1.72       12.75      8.38 o 
  10   5  17       51.71       68.87     12.50 o 
   0   6  17        0.08        3.53     11.98 o 
   1   6  17       22.14       20.26      7.59 o 
   2   6  17        2.23        9.00      6.26 o 
   3   6  17       58.14       57.62     10.06 o 
   4   6  17      832.08      675.17     46.11 o 
   5   6  17        6.41        4.35      7.29 o 
   6   6  17       61.82       71.31     15.46 o 
   7   6  17        2.17        7.71      8.81 o 
   8   6  17       47.14       49.04     12.53 o 
   9   6  17        0.71        4.57     12.11 o 
   1   7  17      162.75      176.47     27.57 o 
   2   7  17      275.85      322.28     39.06 o 
   3   7  17       18.89       27.42     10.20 o 
   4   7  17       28.44       30.07     10.48 o 
   5   7  17       11.41       10.71      8.25 o 
   6   7  17        0.30        5.77      7.97 o 
   7   7  17       33.05       48.74     12.09 o 
   8   7  17        1.58        1.78      9.04 o 
   0   8  17      181.27      185.88     41.38 o 
   1   8  17       33.11       32.21     11.15 o 
   2   8  17      181.36      173.09     29.16 o 
   3   8  17       45.45       46.37     12.75 o 
   4   8  17       61.43       52.69     14.68 o 
   5   8  17       27.46       16.67      8.65 o 
   6   8  17       23.30       33.25     12.25 o 
   1   9  17       49.38       64.84     25.09 o 
   2   9  17       80.23      104.78     22.61 o 
   0   0  18      927.26      938.56     58.46 o 
   1   0  18        5.84       14.54      7.16 o 
   2   0  18        0.13        3.19      4.83 o 
   3   0  18      357.22      367.87     26.46 o 
   4   0  18       70.60       90.56     16.44 o 
   5   0  18      464.95      402.80     41.99 o 
   6   0  18       88.56      121.19     19.24 o 
   7   0  18      424.23      403.98     65.44 o 
   8   0  18     2358.48     1974.88    104.84 o 
   9   0  18       41.84       44.32     16.98 o 
  10   0  18      158.38      117.94     34.06 o 
  11   0  18       11.34       16.12     14.66 o 
  12   0  18       23.00       30.43     17.67 o 
   1   1  18     1061.09     1007.50     39.91 o 
   2   1  18      304.38      325.09     17.55 o 
   3   1  18      129.08      125.90     13.62 o 
   4   1  18      327.34      288.02     14.89 o 
   5   1  18      230.84      215.68     14.70 o 
   6   1  18     1020.53      915.12     40.64 o 
   7   1  18      112.06      147.81     19.01 o 
   8   1  18      248.47      268.96     30.80 o 
   9   1  18      178.77      161.75     20.78 o 
  10   1  18       26.14       24.10     10.81 o 
  11   1  18       67.61       90.21     20.00 o 
  12   1  18        9.60       12.42     17.59 o 
   0   2  18      412.03      457.04     29.56 o 
   1   2  18       30.49       30.88      6.99 o 
   2   2  18      104.76      109.88     12.81 o 
   3   2  18       43.30       60.58      9.60 o 
   4   2  18      228.49      227.79     15.10 o 
   5   2  18       91.98      100.19     12.64 o 
   6   2  18      375.05      350.88     19.80 o 
   7   2  18      133.22      133.71     15.09 o 
   8   2  18      487.98      434.11     23.47 o 
   9   2  18       30.99       44.74     10.79 o 
  10   2  18      433.03      427.38     30.57 o 
  11   2  18        4.98       13.79     14.48 o 
  12   2  18        2.13        1.98     16.81 o 
   1   3  18       39.50       36.64      7.49 o 
   2   3  18        2.33        4.71      3.99 o 
   3   3  18       76.73       94.80     11.67 o 
   4   3  18       14.91       20.80      6.33 o 
   5   3  18      180.06      185.80     17.88 o 
   6   3  18      813.66      654.71     28.59 o 
   7   3  18        0.00        3.05      5.83 o 
   8   3  18      144.28      143.17     16.87 o 
   9   3  18       98.52      111.54     18.18 o 
  10   3  18       27.77       27.22     20.17 o 
  11   3  18        8.34       24.75     11.08 o 
   0   4  18      177.92      211.44     24.77 o 
   1   4  18       34.75       32.14      7.93 o 
   2   4  18        6.75       12.77      5.99 o 
   3   4  18       46.04       65.77     12.13 o 
   4   4  18      126.91      107.34     13.79 o 
   5   4  18      310.99      287.36     22.90 o 
   6   4  18      286.20      299.79     22.61 o 
   7   4  18       71.50       87.86     13.15 o 
   8   4  18      163.21      174.64     22.98 o 
   9   4  18       15.37       44.16     12.22 o 
  10   4  18      183.29      238.79     27.46 o 
  11   4  18        3.05       21.08     14.30 o 
   1   5  18       44.46       45.66      9.95 o 
   2   5  18        8.92       11.67      9.54 o 
   3   5  18      135.58      148.49     19.24 o 
   4   5  18      185.66      185.05     18.88 o 
   5   5  18        1.26        7.16      7.47 o 
   6   5  18      159.37      155.79     21.84 o 
   7   5  18       19.38       28.31     10.21 o 
   8   5  18       21.21       45.25     11.00 o 
   9   5  18      154.61      184.05     24.68 o 
  10   5  18        7.29        7.34      9.20 o 
   0   6  18        0.08      -12.54      8.36 o 
   1   6  18       98.04      113.42     21.73 o 
   2   6  18       27.79       25.98      8.62 o 
   3   6  18       96.74      111.82     17.40 o 
   4   6  18        7.85       27.42      7.70 o 
   5   6  18       29.71       27.62     11.12 o 
   6   6  18        1.67        7.00      7.87 o 
   7   6  18       42.50       39.48     11.51 o 
   8   6  18      134.26      135.92     19.87 o 
   9   6  18        3.70       18.21      9.86 o 
   1   7  18        4.11        3.17      8.44 o 
   2   7  18        0.63       12.05      8.82 o 
   3   7  18       29.37       29.69      9.52 o 
   4   7  18       89.01       61.36     18.00 o 
   5   7  18        1.98       -4.60      7.74 o 
   6   7  18       25.37       40.39     10.33 o 
   7   7  18       21.01       21.87      9.74 o 
   8   7  18        0.79        8.65     10.40 o 
   0   8  18       50.95       47.85     20.09 o 
   1   8  18        0.67        1.64      9.57 o 
   2   8  18       22.52       26.25     12.63 o 
   3   8  18        9.99       21.64     15.04 o 
   4   8  18        2.79      -11.08      8.90 o 
   5   8  18        8.31       21.77      8.66 o 
   1   9  18       11.14       17.93     18.19 o 
   1   1  19        3.52        5.94      4.33 o 
   2   1  19       25.06       36.49      7.71 o 
   3   1  19        9.73        9.09      4.40 o 
   4   1  19      194.00      182.20     14.45 o 
   5   1  19        6.25        6.41      4.09 o 
   6   1  19        2.67        8.86      5.37 o 
   7   1  19      118.15      120.46     16.41 o 
   8   1  19       31.54       38.87      9.89 o 
   9   1  19       16.60       15.61      8.78 o 
  10   1  19        5.50        5.92      9.39 o 
  11   1  19       43.56       41.12     19.05 o 
  12   1  19        0.03       15.35     20.61 o 
   0   2  19      723.79      650.69     35.99 o 
   1   2  19      256.53      266.77     17.59 o 
   2   2  19      371.08      369.44     19.20 o 
   3   2  19       99.44      107.99     12.84 o 
   4   2  19      150.67      158.24     13.65 o 
   5   2  19      327.53      285.35     19.26 o 
   6   2  19       82.60      109.40     14.04 o 
   7   2  19      172.54      157.22     17.22 o 
   8   2  19       82.17      117.50     17.71 o 
   9   2  19      119.19      136.12     19.87 o 
  10   2  19        0.67        7.36      9.54 o 
  11   2  19       69.32       78.03     24.83 o 
  12   2  19       10.29       31.04     21.81 o 
   1   3  19       71.83       61.37      9.62 o 
   2   3  19      516.75      485.62     22.42 o 
   3   3  19       60.37       62.64      9.40 o 
   4   3  19       12.05       18.16      5.56 o 
   5   3  19      162.41      143.12     16.13 o 
   6   3  19      196.37      203.89     19.47 o 
   7   3  19      108.13      120.49     15.41 o 
   8   3  19        3.98        1.92      6.36 o 
   9   3  19        0.13       17.43     15.30 o 
  10   3  19       12.34       22.50     10.81 o 
  11   3  19       58.55       90.61     19.06 o 
   0   4  19        0.00        1.71      5.86 o 
   1   4  19       16.22       11.30      5.06 o 
   2   4  19      147.28      143.02     18.38 o 
   3   4  19       37.30       41.22     10.07 o 
   4   4  19        5.72       17.18      6.33 o 
   5   4  19       32.69       40.42      9.64 o 
   6   4  19      152.18      170.85     18.77 o 
   7   4  19        8.51       21.51      8.16 o 
   8   4  19       34.19       43.05     11.65 o 
   9   4  19       64.26       82.01     14.32 o 
  10   4  19       10.24       36.72     12.62 o 
  11   4  19       20.49        7.29     15.43 o 
   1   5  19      147.76      182.57     21.03 o 
   2   5  19       91.14       95.59     15.53 o 
   3   5  19       10.14       12.83      6.86 o 
   4   5  19       72.53       78.23     12.57 o 
   5   5  19       88.27       75.45     11.95 o 
   6   5  19        8.06       11.50      7.35 o 
   7   5  19       28.71       44.82     12.11 o 
   8   5  19       54.57       57.57     12.61 o 
   9   5  19       23.97       41.47     10.75 o 
  10   5  19        8.09        1.14     11.70 o 
   0   6  19      111.42       97.94     28.71 o 
   1   6  19       36.55       37.15     13.34 o 
   2   6  19       59.14       74.80     12.89 o 
   3   6  19       36.61       45.90     11.43 o 
   4   6  19        4.07       10.51      6.26 o 
   5   6  19       25.34       20.14      9.39 o 
   6   6  19        0.32        4.78      8.00 o 
   7   6  19      199.44      225.71     28.01 o 
   8   6  19        7.33       16.98      8.35 o 
   9   6  19        0.07        3.61      9.39 o 
   1   7  19       22.04       21.25     20.65 o 
   2   7  19        2.60        4.52      8.46 o 
   3   7  19       96.67      106.48     16.90 o 
   4   7  19       13.55        6.54      8.80 o 
   5   7  19        8.09       24.52     10.09 o 
   6   7  19        1.70        1.69      7.45 o 
   7   7  19        0.03       17.75      9.22 o 
   0   8  19       41.40       94.67     29.49 o 
   1   8  19       29.66       29.70     12.47 o 
   2   8  19       41.60       11.81     14.14 o 
   3   8  19       17.83       26.82     12.75 o 
   4   8  19        1.47        5.98      9.81 o 
   5   8  19       14.67       13.56      9.44 o 
   0   0  20       99.01       86.48     23.54 o 
   1   0  20       31.38       25.69      9.51 o 
   2   0  20     2782.13     2629.35     74.25 o 
   3   0  20     3069.52     2786.63    106.52 o 
   4   0  20     2243.84     1967.27    182.35 o 
   5   0  20       33.38       26.38      9.87 o 
   6   0  20      191.66      247.35     28.89 o 
   7   0  20        0.23       -1.15      7.13 o 
   8   0  20      431.42      354.95     54.83 o 
   9   0  20        7.51       21.73     15.95 o 
  10   0  20       16.06       21.30     17.33 o 
  11   0  20       44.18      105.27     31.30 o 
  12   0  20        0.48       17.59     18.62 o 
   1   1  20       53.50       64.81      9.68 o 
   2   1  20       10.62       10.96      4.62 o 
   3   1  20     1571.79     1507.17     40.20 o 
   4   1  20     1131.34     1036.88     29.01 o 
   5   1  20      930.40      843.95     30.81 o 
   6   1  20      208.74      222.88     19.45 o 
   7   1  20       26.91       43.57     10.87 o 
   8   1  20       24.80       22.42      8.15 o 
   9   1  20       59.56       73.56     14.13 o 
  10   1  20       36.46       44.73     13.60 o 
  11   1  20        0.67       -8.39      9.38 o 
  12   1  20       55.05       44.92     24.66 o 
   0   2  20      559.79      489.25     32.05 o 
   1   2  20     1154.16     1078.32     36.75 o 
   2   2  20     1736.85     1652.83     48.05 o 
   3   2  20      440.22      429.86     21.61 o 
   4   2  20      911.48      914.38     40.71 o 
   5   2  20       16.16       14.68      6.45 o 
   6   2  20      428.48      392.17     21.55 o 
   7   2  20       40.73       59.93     12.83 o 
   8   2  20        9.72       13.89      7.79 o 
   9   2  20        0.00       -0.57      6.61 o 
  10   2  20       11.58       16.47      9.42 o 
  11   2  20       26.45       52.51     20.09 o 
   1   3  20       44.52       47.08      8.65 o 
   2   3  20        5.84        6.33      4.60 o 
   3   3  20       91.46       83.77     11.80 o 
   4   3  20       56.51       54.54      9.95 o 
   5   3  20      630.73      602.96     27.52 o 
   6   3  20      249.04      268.71     22.84 o 
   7   3  20      178.80      210.48     20.30 o 
   8   3  20        0.71        1.87      9.11 o 
   9   3  20       47.80       68.52     14.47 o 
  10   3  20        4.01        4.98     10.31 o 
  11   3  20       98.80       93.26     33.19 o 
   0   4  20     2172.36     2095.41     75.05 o 
   1   4  20      148.53      161.37     16.81 o 
   2   4  20       83.64      105.30     16.14 o 
   3   4  20       90.39       88.63     14.85 o 
   4   4  20      527.99      443.55     24.14 o 
   5   4  20        6.57        8.66      6.49 o 
   6   4  20       33.40       39.83      8.74 o 
   7   4  20      106.48      137.67     16.54 o 
   8   4  20       39.31       34.16     11.00 o 
   9   4  20       15.22       24.99      9.94 o 
  10   4  20       38.80       49.99     13.03 o 
   1   5  20      135.94      147.97     19.61 o 
   2   5  20       30.34       32.21      9.85 o 
   3   5  20        1.69       -6.67      5.72 o 
   4   5  20       52.66       59.02     11.11 o 
   5   5  20       94.08      125.14     16.33 o 
   6   5  20       76.91       90.80     14.17 o 
   7   5  20       49.19       63.25     13.28 o 
   8   5  20       27.43        8.80     10.12 o 
   9   5  20       12.07        9.80     12.71 o 
   0   6  20      204.67      241.67     46.04 o 
   1   6  20       20.46       29.12     11.61 o 
   2   6  20      126.23      159.76     20.62 o 
   3   6  20       18.42       19.41      9.23 o 
   4   6  20        6.80        8.41      6.82 o 
   5   6  20       13.81       26.73     15.16 o 
   6   6  20        1.04       -6.59      9.09 o 
   7   6  20       55.25       73.90     15.71 o 
   8   6  20      142.33      153.48     20.77 o 
   1   7  20       67.21       75.48     21.25 o 
   2   7  20        5.67        0.34      9.55 o 
   3   7  20       41.96       41.58     11.37 o 
   4   7  20        0.28        8.19      9.79 o 
   5   7  20        7.43       11.24     11.58 o 
   6   7  20       12.49        2.05      8.23 o 
   7   7  20       10.69        4.17      9.50 o 
   0   8  20        0.22       10.17     14.83 o 
   1   8  20       14.85       10.86     10.85 o 
   2   8  20       30.19       54.75     18.80 o 
   3   8  20       16.10       22.00     18.32 o 
   4   8  20        7.56        5.38     13.67 o 
   1   1  21      397.76      388.15     20.50 o 
   2   1  21      488.39      454.42     22.45 o 
   3   1  21       67.52       84.69     11.96 o 
   4   1  21      537.39      464.56     27.28 o 
   5   1  21       42.07       47.19      9.31 o 
   6   1  21      211.43      245.50     33.93 o 
   7   1  21       30.63       15.56      8.21 o 
   8   1  21       13.52       19.46      8.35 o 
   9   1  21        2.74        0.30     11.85 o 
  10   1  21        0.22        5.25     11.21 o 
  11   1  21       27.09        1.91     11.21 o 
   0   2  21      864.88      855.03     43.52 o 
   1   2  21      102.27      107.90     13.44 o 
   2   2  21       41.59       40.10      8.62 o 
   3   2  21      125.99      140.31     15.04 o 
   4   2  21      165.78      218.93     20.63 o 
   5   2  21      449.75      415.13     22.26 o 
   6   2  21       72.70       75.35     13.98 o 
   7   2  21       15.79       41.13     10.29 o 
   8   2  21       18.13       34.71      9.11 o 
   9   2  21        8.37       23.03      9.97 o 
  10   2  21       13.13       10.82      9.18 o 
  11   2  21       55.65       69.06     25.43 o 
   1   3  21     1506.51     1380.23     39.77 o 
   2   3  21      216.30      222.48     18.81 o 
   3   3  21      135.52      131.78     17.99 o 
   4   3  21       38.95       49.42      9.63 o 
   5   3  21       57.01       74.76     12.59 o 
   6   3  21        0.01        7.53      5.75 o 
   7   3  21       39.46       52.84     11.52 o 
   8   3  21       52.89       48.30     14.06 o 
   9   3  21       42.17       50.16     15.67 o 
  10   3  21       31.22       34.92     13.79 o 
  11   3  21       35.87       47.90     15.53 o 
   0   4  21     1578.62     1452.70     59.20 o 
   1   4  21      213.45      212.33     19.50 o 
   2   4  21       57.64       93.98     16.60 o 
   3   4  21        0.97        5.30      5.86 o 
   4   4  21       93.69       94.51     13.82 o 
   5   4  21       57.78       77.08     12.46 o 
   6   4  21      293.32      311.96     24.39 o 
   7   4  21      228.01      259.27     24.05 o 
   8   4  21        7.17       15.47      9.23 o 
   9   4  21        4.91       23.47      9.85 o 
  10   4  21       21.31       27.25     21.17 o 
   1   5  21      852.91      745.37     36.67 o 
   2   5  21        4.30        9.03      7.13 o 
   3   5  21        3.30       16.44      8.11 o 
   4   5  21       51.43       54.67     10.94 o 
   5   5  21        0.84        5.93      6.66 o 
   6   5  21        0.00        6.41     11.17 o 
   7   5  21       11.75       29.37      9.83 o 
   8   5  21        1.79        0.36      7.37 o 
   9   5  21      210.98      226.05     26.63 o 
   0   6  21       43.01       60.70     23.02 o 
   1   6  21      154.34      153.10     26.07 o 
   2   6  21      540.14      500.31     31.14 o 
   3   6  21       56.71       74.10     14.59 o 
   4   6  21        7.46       16.46      7.20 o 
   5   6  21        3.12       15.14      8.50 o 
   6   6  21       61.27       48.55     13.55 o 
   7   6  21      120.68       88.89     15.74 o 
   8   6  21       55.92       62.64     16.88 o 
   1   7  21      144.62      142.69     24.21 o 
   2   7  21        0.21        4.44      9.80 o 
   3   7  21        0.45        2.53      7.36 o 
   4   7  21       80.32       91.07     20.10 o 
   5   7  21        8.85        4.05      8.00 o 
   6   7  21        6.67       13.96      9.27 o 
   0   8  21       28.53       48.71     21.99 o 
   1   8  21       12.96       -1.67     11.20 o 
   2   8  21       67.29       58.02     21.21 o 
   3   8  21       92.18       79.03     21.95 o 
   0   0  22        1.97       16.90     12.24 o 
   1   0  22      324.41      327.23     27.51 o 
   2   0  22     3094.05     2991.42     83.79 o 
   3   0  22     2309.45     2217.22     74.53 o 
   4   0  22       43.17       51.96     16.68 o 
   5   0  22        1.06       -0.34      7.76 o 
   6   0  22       10.84       19.00      9.52 o 
   7   0  22        7.26       16.20      9.44 o 
   8   0  22       68.88       79.23     24.23 o 
   9   0  22        0.39       11.21     15.17 o 
  10   0  22       21.04       16.64     14.14 o 
  11   0  22       43.13       73.20     26.38 o 
   1   1  22       11.13       21.92      6.24 o 
   2   1  22      198.17      217.19     19.32 o 
   3   1  22      197.23      205.92     18.80 o 
   4   1  22       51.87       59.74     10.16 o 
   5   1  22     1623.46     1545.07     61.14 o 
   6   1  22        0.39       14.64      7.85 o 
   7   1  22       31.49       47.62     11.21 o 
   8   1  22       16.79       30.12     10.20 o 
   9   1  22        3.13        4.46      8.60 o 
  10   1  22        3.65        6.29     10.88 o 
  11   1  22       47.62       75.35     31.25 o 
   0   2  22      721.44      693.76     40.21 o 
   1   2  22      211.42      231.90     23.16 o 
   2   2  22      167.91      170.45     17.06 o 
   3   2  22     1133.08      974.94     41.20 o 
   4   2  22      349.46      315.80     17.39 o 
   5   2  22       57.86       52.12     12.22 o 
   6   2  22       64.82       70.09     18.61 o 
   7   2  22       84.76       94.68     15.61 o 
   8   2  22        5.59       25.27      8.83 o 
   9   2  22       21.33       26.51     10.20 o 
  10   2  22       42.24       64.36     18.09 o 
  11   2  22       21.62        8.10     16.55 o 
   1   3  22      363.37      375.98     21.95 o 
   2   3  22       23.52       25.24      6.53 o 
   3   3  22      560.13      498.84     30.11 o 
   4   3  22       46.85       66.30     11.25 o 
   5   3  22      153.53      157.37     17.67 o 
   6   3  22      121.07      136.82     16.74 o 
   7   3  22      105.92      115.75     17.96 o 
   8   3  22        7.19        4.99      7.75 o 
   9   3  22        0.47       10.83      8.31 o 
  10   3  22        1.95       16.31     11.33 o 
   0   4  22      242.17      285.72     31.92 o 
   1   4  22      549.94      537.16     25.47 o 
   2   4  22        3.16        8.32      6.70 o 
   3   4  22       30.38       20.64      7.75 o 
   4   4  22        0.17        9.96      5.97 o 
   5   4  22      137.35      176.41     19.72 o 
   6   4  22       48.89       47.17     10.86 o 
   7   4  22       29.56       32.80     10.60 o 
   8   4  22       52.15       73.74     13.47 o 
   9   4  22       15.26        6.90     10.91 o 
  10   4  22        0.04        1.29     10.73 o 
   1   5  22      212.18      228.29     28.49 o 
   2   5  22      348.03      346.75     30.85 o 
   3   5  22       17.86       33.31      9.71 o 
   4   5  22       12.06       13.95      7.21 o 
   5   5  22       39.29       46.78     10.42 o 
   6   5  22      188.62      171.55     19.77 o 
   7   5  22       36.97       26.84      9.58 o 
   8   5  22       13.89       18.26     10.01 o 
   9   5  22        6.94       20.26     10.20 o 
   0   6  22       23.49       28.62     18.97 o 
   1   6  22       14.59        2.86      8.61 o 
   2   6  22       29.99       31.40      9.71 o 
   3   6  22      112.11      122.92     18.37 o 
   4   6  22       17.90       27.69      8.96 o 
   5   6  22        9.75       12.64      8.90 o 
   6   6  22        0.00       -8.75      6.54 o 
   7   6  22       58.84       64.07     13.49 o 
   1   7  22       41.41       46.56     13.76 o 
   2   7  22      117.46      119.85     25.39 o 
   3   7  22       32.66       52.63     14.22 o 
   4   7  22       60.84       69.31     12.88 o 
   5   7  22        9.71       13.53      9.04 o 
   6   7  22        4.40       -4.88      8.39 o 
   0   8  22        2.85      -18.88     12.59 o 
   1   8  22        2.60       17.85     11.70 o 
   2   8  22        0.08       -4.91     15.09 o 
   1   1  23       15.01       18.03      7.06 o 
   2   1  23       21.80       14.92      7.74 o 
   3   1  23        7.06       12.43      5.88 o 
   4   1  23        5.26        4.94      5.32 o 
   5   1  23       15.06       21.44      7.31 o 
   6   1  23       55.33       82.64     14.56 o 
   7   1  23       21.12       23.21      9.35 o 
   8   1  23        0.23        5.38      7.08 o 
   9   1  23        0.35        8.90      9.62 o 
  10   1  23        0.22        0.13      8.78 o 
  11   1  23        2.13       11.45     11.88 o 
   0   2  23      997.20      902.97     55.52 o 
   1   2  23      323.64      318.36     21.38 o 
   2   2  23        6.90        7.58      8.61 o 
   3   2  23      429.47      443.18     24.24 o 
   4   2  23        0.06        3.04      4.69 o 
   5   2  23       43.75       69.17     13.03 o 
   6   2  23        0.01        3.26      7.17 o 
   7   2  23       24.93       24.82      9.23 o 
   8   2  23       33.08       36.39     11.79 o 
   9   2  23        7.65       15.34     10.91 o 
  10   2  23       10.13        8.78     16.73 o 
   1   3  23      114.62      104.24     13.83 o 
   2   3  23       16.19       21.32      8.69 o 
   3   3  23        0.81        6.28      6.85 o 
   4   3  23      337.09      332.95     23.97 o 
   5   3  23      179.94      170.81     17.62 o 
   6   3  23        2.27       11.82      7.21 o 
   7   3  23       41.63       65.79     13.22 o 
   8   3  23       38.56       45.35     10.82 o 
   9   3  23       13.57       22.41      9.69 o 
  10   3  23       12.21       -0.93     12.80 o 
   0   4  23      152.95      183.84     26.61 o 
   1   4  23       60.80       69.48     11.13 o 
   2   4  23      113.59      122.66     18.84 o 
   3   4  23       68.12       95.08     15.97 o 
   4   4  23       11.58        7.41      6.50 o 
   5   4  23       10.01       18.18      7.87 o 
   6   4  23        1.57        1.80      6.42 o 
   7   4  23        6.84       -2.04      8.75 o 
   8   4  23        3.81       10.07     11.60 o 
   9   4  23        1.62        3.11     12.89 o 
   1   5  23       24.04       19.44      7.89 o 
   2   5  23        1.47        7.85      7.37 o 
   3   5  23       69.54       76.65     23.65 o 
   4   5  23        4.74       14.24      8.51 o 
   5   5  23       41.30       47.98     11.03 o 
   6   5  23       70.90       81.44     13.19 o 
   7   5  23       27.89       27.45      9.62 o 
   8   5  23       22.39       47.09     12.49 o 
   0   6  23       22.17       30.69     14.48 o 
   1   6  23      165.62      178.38     28.08 o 
   2   6  23       26.52       24.41     12.50 o 
   3   6  23        0.81       -1.30      8.00 o 
   4   6  23        0.27        1.88      7.44 o 
   5   6  23        1.00        4.85      7.82 o 
   6   6  23        0.09       -0.12     10.09 o 
   7   6  23       16.99       20.72      9.75 o 
   1   7  23        3.02       11.41     18.02 o 
   2   7  23        0.37       17.57     12.20 o 
   3   7  23      151.65      146.48     20.68 o 
   4   7  23       20.57       15.85      9.33 o 
   5   7  23       21.92       18.50     10.51 o 
   0   0  24      278.36      289.43     45.35 o 
   1   0  24      488.06      433.05     33.43 o 
   2   0  24      368.14      384.50     31.14 o 
   3   0  24       29.64       41.69     11.76 o 
   4   0  24      164.75      135.88     22.30 o 
   5   0  24       57.77       64.57     15.56 o 
   6   0  24      156.00      180.16     27.64 o 
   7   0  24       38.31       27.50     17.50 o 
   8   0  24       18.58        5.60     13.79 o 
   9   0  24        2.30       -7.76     12.33 o 
  10   0  24       14.52       27.42     16.12 o 
   1   1  24     1670.21     1413.91     47.92 o 
   2   1  24       61.69       62.09     10.50 o 
   3   1  24     1476.44     1234.60     40.22 o 
   4   1  24      208.89      191.27     19.02 o 
   5   1  24       35.55       46.95      9.62 o 
   6   1  24       19.39       13.51     16.39 o 
   7   1  24       41.48       57.85     12.64 o 
   8   1  24       10.45       24.69     10.13 o 
   9   1  24        1.08       15.89     12.29 o 
  10   1  24        0.09        4.88     13.84 o 
   0   2  24       92.14      111.70     20.27 o 
   1   2  24        7.40       17.88      6.62 o 
   2   2  24       52.90       79.87     12.45 o 
   3   2  24        1.86        7.04      5.99 o 
   4   2  24      409.09      384.31     23.10 o 
   5   2  24        3.87       14.13      7.83 o 
   6   2  24       61.34       65.93     14.18 o 
   7   2  24       12.88       19.91      8.17 o 
   8   2  24       25.28       25.97     10.19 o 
   9   2  24        1.67       -4.07      8.48 o 
  10   2  24        0.07       11.92     12.18 o 
   1   3  24      854.74      714.10     30.84 o 
   2   3  24      276.15      251.05     21.86 o 
   3   3  24      212.54      196.32     23.33 o 
   4   3  24        5.06        7.53      7.54 o 
   5   3  24      212.13      233.39     22.05 o 
   6   3  24        2.93        2.81     11.00 o 
   7   3  24        3.32        8.36      8.07 o 
   8   3  24        7.24        5.71      8.41 o 
   9   3  24       33.58       26.12     21.71 o 
   0   4  24      143.91      154.45     47.29 o 
   1   4  24      221.52      195.94     23.10 o 
   2   4  24       21.97       32.92     10.47 o 
   3   4  24       24.13       33.61     10.36 o 
   4   4  24        0.12        1.70      6.27 o 
   5   4  24       62.76       53.31     10.94 o 
   6   4  24      167.46      195.61     21.25 o 
   7   4  24        3.73        9.49      8.21 o 
   8   4  24        9.58       34.45     12.95 o 
   9   4  24        0.19       -0.73     11.46 o 
   1   5  24      201.16      212.82     24.90 o 
   2   5  24       27.13       24.21      8.97 o 
   3   5  24        0.17        4.40      7.10 o 
   4   5  24       15.39       11.16      7.38 o 
   5   5  24       74.08       93.08     14.27 o 
   6   5  24       12.71       13.56     11.29 o 
   7   5  24       17.74       18.66     11.78 o 
   8   5  24        0.68        8.65      9.13 o 
   0   6  24       94.21       63.63     22.93 o 
   1   6  24       64.15       69.15     17.44 o 
   2   6  24        2.29        5.30      9.23 o 
   3   6  24      138.09      174.19     22.26 o 
   4   6  24       40.51       57.58     12.16 o 
   5   6  24       16.43       14.02      9.16 o 
   6   6  24        4.91       11.53      8.44 o 
   1   7  24       20.97       36.79     14.05 o 
   2   7  24        6.45       12.47     11.21 o 
   3   7  24        1.40       20.91     11.88 o 
   4   7  24        2.96       21.35     12.79 o 
   1   1  25      115.07      133.12     16.11 o 
   2   1  25        0.46       13.83      6.26 o 
   3   1  25       78.41       88.13     13.05 o 
   4   1  25        5.33        7.28      6.48 o 
   5   1  25      126.68      125.03     15.47 o 
   6   1  25       84.15       84.67     15.01 o 
   7   1  25        4.95       10.25      7.93 o 
   8   1  25       12.61       25.70      8.96 o 
   9   1  25        4.15        6.67     10.35 o 
  10   1  25       10.91       32.44     14.24 o 
   0   2  25      403.82      361.06     31.24 o 
   1   2  25       51.44       46.60      9.49 o 
   2   2  25      176.89      190.87     19.63 o 
   3   2  25       55.10       58.77     10.96 o 
   4   2  25        0.13       12.43      8.06 o 
   5   2  25       20.15       47.75     11.80 o 
   6   2  25        3.35        5.24      7.61 o 
   7   2  25       44.19       56.87     12.28 o 
   8   2  25        0.30       10.76      8.99 o 
   9   2  25        9.14       23.69     19.91 o 
   1   3  25      183.79      184.77     19.40 o 
   2   3  25       16.79       16.95      6.37 o 
   3   3  25       10.37       25.71     14.53 o 
   4   3  25      113.64      100.00     14.70 o 
   5   3  25       32.22       33.39     10.78 o 
   6   3  25       57.49       40.61     17.78 o 
   7   3  25       43.24       64.45     20.39 o 
   8   3  25       25.53       46.17     12.49 o 
   9   3  25        1.03        9.90     10.34 o 
   0   4  25      428.08      394.71     35.34 o 
   1   4  25       13.79        5.79      8.06 o 
   2   4  25      168.52      187.99     31.32 o 
   3   4  25        1.96        7.31      8.01 o 
   4   4  25       10.98       10.64      7.36 o 
   5   4  25       75.16      105.39     15.48 o 
   6   4  25        0.58        5.10      7.11 o 
   7   4  25       23.34       28.84     10.70 o 
   8   4  25        7.59       15.76     13.72 o 
   1   5  25       56.83       62.35     12.75 o 
   2   5  25        2.32       16.31      7.07 o 
   3   5  25      102.88       73.24     14.12 o 
   4   5  25        0.63        0.86      6.36 o 
   5   5  25       10.07        7.35      8.84 o 
   6   5  25       82.10       89.67     19.91 o 
   7   5  25       14.85       19.13     10.26 o 
   0   6  25      163.49      176.83     41.56 o 
   1   6  25       19.22        7.03      9.96 o 
   2   6  25        3.84       16.60     10.42 o 
   3   6  25        6.56       23.77      8.90 o 
   4   6  25        0.59        1.93      7.26 o 
   5   6  25        6.91       15.74      7.56 o 
   6   6  25        0.85        8.49      9.80 o 
   1   7  25        8.36       19.89     16.17 o 
   2   7  25       27.26       20.39     12.48 o 
   3   7  25       29.54       41.60     12.82 o 
   0   0  26        0.07       11.73     13.97 o 
   1   0  26       92.39       95.16     19.49 o 
   2   0  26       84.00       88.59     28.88 o 
   3   0  26      301.04      221.75     30.49 o 
   4   0  26      415.85      371.29     32.27 o 
   5   0  26       91.26      105.52     33.02 o 
   6   0  26       20.37       27.70     10.42 o 
   7   0  26       22.98        9.74     15.43 o 
   8   0  26       76.42       74.75     25.95 o 
   9   0  26       37.39       45.01     24.74 o 
   1   1  26        4.56       11.88      6.54 o 
   2   1  26      477.94      394.45     24.10 o 
   3   1  26        0.05        5.25      5.79 o 
   4   1  26       17.87       22.64      7.36 o 
   5   1  26       12.11       22.39      7.56 o 
   6   1  26       59.31       72.99     15.12 o 
   7   1  26        1.39        8.61      8.66 o 
   8   1  26        0.13        5.84      9.53 o 
   9   1  26        0.25       -2.02     10.76 o 
   0   2  26      552.91      476.57     36.42 o 
   1   2  26       27.92       18.79      7.36 o 
   2   2  26       50.94       74.90     13.58 o 
   3   2  26       12.97       10.83      5.97 o 
   4   2  26       11.70       12.75      8.60 o 
   5   2  26       78.61       77.17     15.27 o 
   6   2  26        2.68        8.55      7.63 o 
   7   2  26        1.05        3.79      7.75 o 
   8   2  26      103.73      118.23     18.31 o 
   9   2  26        0.33        5.47     12.63 o 
   1   3  26        0.74       10.73      6.10 o 
   2   3  26       31.32       37.48      8.95 o 
   3   3  26       26.59       27.09      9.37 o 
   4   3  26       23.58       35.43      9.99 o 
   5   3  26       12.48       22.82      8.93 o 
   6   3  26       63.28       78.55     15.59 o 
   7   3  26       26.68       33.44     19.25 o 
   8   3  26        9.62       11.52      8.21 o 
   0   4  26       51.11       46.38     22.20 o 
   1   4  26       51.01       60.16     13.41 o 
   2   4  26       98.07      127.60     27.23 o 
   3   4  26        9.99        4.64      8.45 o 
   4   4  26       17.64       17.71      7.60 o 
   5   4  26        1.45        6.30      7.37 o 
   6   4  26       16.00       45.43     15.62 o 
   7   4  26        1.26        1.15      9.68 o 
   8   4  26       19.72       46.16     16.37 o 
   1   5  26       10.41        3.37      7.30 o 
   2   5  26        0.03       -6.10      6.99 o 
   3   5  26        8.23       19.98      9.37 o 
   4   5  26       23.96       24.80     10.03 o 
   5   5  26       10.66       34.68      8.63 o 
   6   5  26        5.52       10.83      7.59 o 
   0   6  26       41.55       58.89     19.40 o 
   1   6  26       21.44       18.81     12.53 o 
   2   6  26       19.32        0.63     15.30 o 
   3   6  26        4.69       14.71      7.98 o 
   4   6  26       58.04       72.30     11.79 o 
   5   6  26        1.73       13.37      7.82 o 
   1   7  26        0.99       -9.51     10.94 o 
   1   1  27       23.57       29.16      8.58 o 
   2   1  27        0.13        8.73      6.42 o 
   3   1  27       11.83       29.69      8.33 o 
   4   1  27       12.46       24.68      8.25 o 
   5   1  27        0.14       18.46      8.05 o 
   6   1  27        7.57       28.33     10.28 o 
   7   1  27       25.84       36.43     10.79 o 
   8   1  27        8.59       15.78     25.18 o 
   9   1  27        0.16        5.58     13.23 o 
   0   2  27       51.15       55.38     15.97 o 
   1   2  27       14.64       19.22      7.46 o 
   2   2  27       12.85       18.03      6.65 o 
   3   2  27        1.50       13.00      7.80 o 
   4   2  27       39.10       35.00     12.15 o 
   5   2  27       58.82       59.45     12.61 o 
   6   2  27       64.01       83.48     14.91 o 
   7   2  27        1.19        1.14      7.86 o 
   8   2  27       22.34       30.77     12.07 o 
   1   3  27       35.07       33.21      8.37 o 
   2   3  27       28.48       17.69      9.48 o 
   3   3  27        0.79        6.65      9.47 o 
   4   3  27        2.50       10.36      8.37 o 
   5   3  27       60.72       62.62     13.12 o 
   6   3  27       91.12       99.81     17.21 o 
   7   3  27        6.49       32.94     18.41 o 
   8   3  27        0.57        3.95      8.61 o 
   0   4  27        0.91       18.06      8.65 o 
   1   4  27        6.88       20.09      8.40 o 
   2   4  27        1.08       26.31      8.91 o 
   3   4  27       11.01        6.80      7.90 o 
   4   4  27       22.46       33.22      8.67 o 
   5   4  27        9.31       20.03      9.05 o 
   6   4  27        8.13        9.20      8.13 o 
   7   4  27       14.67       19.21      9.71 o 
   1   5  27       21.24       18.82     10.31 o 
   2   5  27       66.95       75.29     14.23 o 
   3   5  27        4.40        8.76      7.90 o 
   4   5  27       65.64       88.01     13.06 o 
   5   5  27        4.69       19.09      8.04 o 
   6   5  27       40.86       49.41     10.84 o 
   0   6  27       10.26       20.52     18.11 o 
   1   6  27        4.10       10.25     10.97 o 
   2   6  27        0.58       26.02     11.38 o 
   3   6  27        2.73       21.07      9.80 o 
   4   6  27        5.89       10.38      8.21 o 
   0   0  28       41.04       38.54     19.23 o 
   1   0  28       60.43      103.45     24.18 o 
   2   0  28       29.93       51.33     15.49 o 
   3   0  28        1.66        5.35      9.15 o 
   4   0  28       14.25       37.98     15.73 o 
   5   0  28        2.46       22.50     11.85 o 
   6   0  28       29.45       46.29     13.32 o 
   7   0  28       53.10       72.77     27.16 o 
   8   0  28        6.61       56.21     29.40 o 
   1   1  28       19.07       23.38      8.04 o 
   2   1  28       24.36       36.86      8.94 o 
   3   1  28        2.40        9.22      6.88 o 
   4   1  28       32.88       45.06      9.60 o 
   5   1  28       18.73       18.23      8.21 o 
   6   1  28        0.45        8.18     11.75 o 
   7   1  28        4.42       -3.08     10.25 o 
   8   1  28      252.10      279.36     39.33 o 
   0   2  28       96.96      136.42     24.80 o 
   1   2  28        8.65        8.26      6.84 o 
   2   2  28       15.80       24.10      8.20 o 
   3   2  28       12.09        9.50      6.97 o 
   4   2  28       58.32       81.38     15.29 o 
   5   2  28        4.65        8.28      8.04 o 
   6   2  28       45.76       57.92     13.83 o 
   7   2  28        3.97        5.82      9.48 o 
   8   2  28        8.26       10.88      8.82 o 
   1   3  28        6.07       17.38      6.65 o 
   2   3  28        1.96       -1.19      7.02 o 
   3   3  28       65.44       58.49     13.70 o 
   4   3  28        3.24       11.97      7.91 o 
   5   3  28        1.23       -0.19      7.34 o 
   6   3  28       45.34       62.97     15.21 o 
   7   3  28        5.13       -5.06      7.15 o 
   0   4  28        0.87       -8.36     13.84 o 
   1   4  28        0.16       20.02      8.73 o 
   2   4  28      154.98      134.27     19.57 o 
   3   4  28        7.21        9.21      7.58 o 
   4   4  28       16.34       21.35      9.24 o 
   5   4  28       37.19       57.72     11.62 o 
   6   4  28       10.77       20.47     10.81 o 
   1   5  28       33.87        7.23     10.60 o 
   2   5  28        0.20        8.17      8.48 o 
   3   5  28        0.58        7.21      8.93 o 
   4   5  28        5.37        7.65      8.04 o 
   5   5  28        9.79       19.37      8.79 o 
   0   6  28      114.73      138.38     35.78 o 
   1   6  28        1.77        1.60     12.45 o 
   2   6  28        7.00       15.99     11.77 o 
   1   1  29        7.59       15.07      7.74 o 
   2   1  29        0.02       16.71      7.79 o 
   3   1  29        8.09       21.40      7.51 o 
   4   1  29        0.68        3.77      6.53 o 
   5   1  29        0.30       21.70      8.69 o 
   6   1  29       10.24       29.46     10.70 o 
   7   1  29       31.36       50.18     12.67 o 
   8   1  29       11.89       -9.14     15.86 o 
   0   2  29      156.01      205.17     30.27 o 
   1   2  29       11.33       23.70      8.53 o 
   2   2  29        9.25       18.18      8.27 o 
   3   2  29       31.30       19.74     10.29 o 
   4   2  29        1.81       -4.47     11.16 o 
   5   2  29        1.80       16.56      7.63 o 
   6   2  29        0.44        8.42      7.78 o 
   7   2  29        2.40        0.99      8.71 o 
   1   3  29       20.77       36.91      9.85 o 
   2   3  29        5.52       13.63     16.70 o 
   3   3  29       28.69       33.67     11.94 o 
   4   3  29        5.13        7.76      8.18 o 
   5   3  29       28.41       39.83     10.59 o 
   6   3  29       23.38       56.02     13.02 o 
   7   3  29        8.08       33.57     11.20 o 
   0   4  29       62.49       87.94     27.07 o 
   1   4  29       21.23       34.03     10.19 o 
   2   4  29       54.74       59.55     18.53 o 
   3   4  29        0.70        1.78      7.82 o 
   4   4  29       13.00       43.00     13.46 o 
   5   4  29        0.84        7.40      8.57 o 
   6   4  29       45.42       30.10     19.53 o 
   1   5  29       17.47       21.98     12.54 o 
   2   5  29       10.06       -1.26      7.71 o 
   3   5  29        5.94       22.68     15.63 o 
   4   5  29       34.90       51.29     10.80 o 
   0   0  30       35.55       50.01     21.38 o 
   1   0  30      140.52      151.12     26.06 o 
   2   0  30       19.05       35.06     13.40 o 
   3   0  30       15.46       17.10     13.92 o 
   4   0  30       12.52       15.95     10.29 o 
   5   0  30       42.13       40.88     13.61 o 
   6   0  30      338.81      247.96     51.47 o 
   7   0  30       37.05       35.61     20.52 o 
   1   1  30       48.10       58.46     11.42 o 
   2   1  30       15.98       13.09      9.04 o 
   3   1  30       71.96       94.00     14.86 o 
   4   1  30       20.93       27.66      8.41 o 
   5   1  30       65.06       62.08     17.33 o 
   6   1  30       19.08       16.42      9.36 o 
   7   1  30       11.25       20.72     10.21 o 
   0   2  30        0.06       11.07     10.03 o 
   1   2  30        1.45       16.99      7.67 o 
   2   2  30        1.33        5.45      6.47 o 
   3   2  30       95.39       82.91     15.17 o 
   4   2  30      126.44      110.30     17.94 o 
   5   2  30        1.37        7.63      8.11 o 
   6   2  30       52.19       66.62     14.17 o 
   7   2  30        5.29       27.27     11.08 o 
   1   3  30        9.65       29.62      9.82 o 
   2   3  30        0.00        2.13      8.58 o 
   3   3  30       60.14       69.95     13.67 o 
   4   3  30       43.90       48.56     15.51 o 
   5   3  30       47.93       67.06     12.28 o 
   6   3  30       24.22       25.57     19.50 o 
   0   4  30       18.29       -3.36     14.31 o 
   1   4  30        4.92        8.31      8.40 o 
   2   4  30       27.65       46.22     12.46 o 
   3   4  30        0.12       12.81      7.74 o 
   4   4  30       23.96       37.69     10.40 o 
   5   4  30        0.04        6.59      9.23 o 
   1   5  30        4.67       12.27     10.51 o 
   2   5  30       23.70       14.47      9.40 o 
   1   1  31        0.09        5.46      8.12 o 
   2   1  31        0.91       13.91      7.20 o 
   3   1  31       17.27       14.22      8.09 o 
   4   1  31       17.27       12.13     11.11 o 
   5   1  31        1.19        8.77     11.41 o 
   6   1  31       24.87       40.25     10.95 o 
   0   2  31       15.57       10.35     11.33 o 
   1   2  31        1.39        8.84      6.73 o 
   2   2  31        3.51        6.84      6.98 o 
   3   2  31       17.01        7.44     11.19 o 
   4   2  31       11.71       23.58      9.88 o 
   5   2  31       22.18       19.53      9.70 o 
   6   2  31       14.63        7.69      8.89 o 
   1   3  31        2.12       16.25     10.38 o 
   2   3  31        2.15       10.75      7.76 o 
   3   3  31       22.88       34.99     11.19 o 
   4   3  31       68.93       68.29     22.74 o 
   5   3  31        1.84       -1.45      8.99 o 
   0   4  31       12.93       31.90     18.02 o 
   1   4  31       19.79       41.07     16.11 o 
   2   4  31        0.08        5.70      8.84 o 
   3   4  31       12.15        5.56      8.45 o 
   0   0  32      180.30      213.82     47.51 o 
   1   0  32       59.72       53.21     15.55 o 
   2   0  32        7.03       20.82     12.46 o 
   3   0  32       19.05       26.23     11.49 o 
   4   0  32        5.73       14.52     10.35 o 
   5   0  32       68.99       57.01     16.77 o 
   1   1  32      128.10      173.77     19.72 o 
   2   1  32       65.92      100.77     14.29 o 
   3   1  32      197.39      221.83     22.48 o 
   4   1  32        0.00        5.13      8.38 o 
   5   1  32       21.70       37.83     12.60 o 
   0   2  32       50.28       89.52     19.05 o 
   1   2  32        0.24       -6.34      7.77 o 
   2   2  32       41.58       37.84     13.00 o 
   3   2  32       59.87      101.56     21.24 o 
   4   2  32        9.27       -4.11      7.94 o 
   5   2  32        4.26        4.83     11.16 o 
   1   3  32       19.88       29.73      9.92 o 
   2   3  32        2.11       -2.03     14.09 o 
   3   3  32       10.85       20.02      9.46 o 
   4   3  32        4.91       17.89     13.20 o 
   0   4  32       30.81       35.35     21.90 o 
   1   4  32       12.54       16.49      8.94 o 
   1   1  33       31.78       37.71     10.63 o 
   2   1  33        4.43       -0.34      6.89 o 
   3   1  33        0.00       -3.67      8.09 o 
   4   1  33       16.73       21.57      9.65 o 
   0   2  33        1.11        2.23      9.75 o 
   1   2  33       10.90       15.57      7.96 o 
   2   2  33       56.04       73.03     20.06 o 
   3   2  33        0.02       14.27      9.58 o 
   1   3  33      126.71      154.64     21.80 o 
   2   3  33       48.68       51.66     12.61 o 
   0   0  34      142.23      212.96     47.25 o 
   1   0  34       55.75       91.36     19.64 o 
   2   0  34       86.03      114.55     22.44 o 
   3   0  34        1.95        7.50     11.31 o 
   1   1  34       18.38       17.82      7.84 o 
   2   1  34       14.96       32.05      9.72 o 
   3   1  34       68.83       76.83     13.81 o 
   0   2  34      139.69      210.07     32.03 o 
   1   2  34       33.52       46.12      9.99 o 
                                                 
